# Supplementary material for: The Evolution, Expression Patterns, and Domestication Selection Analysis of the Annexin Gene Family in the Barley Pan-Genome
Source: Int J Mol Sci. 2024 Mar 30;25(7):3883. doi: 10.3390/ijms25073883 (PMC11011394; doi:10.3390/ijms25073883)
Supplement: Supplementary file 1 [file ijms-25-03883-s001.zip]

Archive with 3 entries (2 files):
- supplementry/
- supplementry/supplementry file1.pdf
- supplementry/supplementry file2.xlsx
