# Supplementary material for: The Evolution, Expression Patterns, and Domestication Selection Analysis of the Annexin Gene Family in the Barley Pan-Genome
Source: Int J Mol Sci. 2024 Mar 30;25(7):3883. doi: 10.3390/ijms25073883 (PMC11011394; doi:10.3390/ijms25073883)
Supplement: Supplementary file 1 [file ijms-25-03883-s001.zip › supplementry/supplementry file2.xlsx]

## Sheet: Table S1
Table S1. correspondence between Hvanns and gene IDs in different barley samples.
gene ID	Hvanns ID
Horvu_FT11_1H01G104000	HvB1Kann1
Horvu_FT11_1H01G355800	HvB1Kann2
Horvu_FT11_1H01G355900	HvB1Kann3
Horvu_FT11_2H01G144100	HvB1Kann4
Horvu_FT11_2H01G533200	HvB1Kann5
Horvu_FT11_3H01G641100	HvB1Kann6
Horvu_FT11_4H01G419200	HvB1Kann7
Horvu_FT11_4H01G419300	HvB1Kann8
Horvu_FT11_5H01G330400	HvB1Kann9
Horvu_FT11_5H01G374800	HvB1Kann10
Horvu_FT11_6H01G447900	HvB1Kann11
Horvu_FT11_7H01G179100	HvB1Kann12
Horvu_BARKE_1H01G104900	HvBARKEann1
Horvu_BARKE_1H01G360600	HvBARKEann2
Horvu_BARKE_1H01G360700	HvBARKEann3
Horvu_BARKE_2H01G150200	HvBARKEann4
Horvu_BARKE_2H01G536700	HvBARKEann5
Horvu_BARKE_3H01G632800	HvBARKEann6
Horvu_BARKE_4H01G418000	HvBARKEann7
Horvu_BARKE_4H01G418100	HvBARKEann8
Horvu_BARKE_5H01G337600	HvBARKEann9
Horvu_BARKE_5H01G383200	HvBARKEann10
Horvu_BARKE_6H01G448000	HvBARKEann11
Horvu_BARKE_7H01G199200	HvBARKEann12
Horvu_GOLDEN_1H01G074800	HvGOLDENann1
Horvu_GOLDEN_1H01G305500	HvGOLDENann2
Horvu_GOLDEN_1H01G305600	HvGOLDENann3
Horvu_GOLDEN_2H01G122600	HvGOLDENann4
Horvu_GOLDEN_2H01G486700	HvGOLDENann5
Horvu_GOLDEN_3H01G590900	HvGOLDENann6
Horvu_GOLDEN_4H01G387900	HvGOLDENann7
Horvu_GOLDEN_4H01G388000	HvGOLDENann8
Horvu_GOLDEN_5H01G299300	HvGOLDENann9
Horvu_GOLDEN_5H01G343700	HvGOLDENann10
Horvu_GOLDEN_6H01G403900	HvGOLDENann11
Horvu_GOLDEN_7H01G170300	HvGOLDENann12
Horvu_10350_1H01G100700	Hv10350ann1
Horvu_10350_1H01G353300	Hv10350ann2
Horvu_10350_1H01G353400	Hv10350ann3
Horvu_10350_2H01G146400	Hv10350ann4
Horvu_10350_2H01G533100	Hv10350ann5
Horvu_10350_3H01G631300	Hv10350ann6
Horvu_10350_4H01G416100	Hv10350ann7
Horvu_10350_4H01G416200	Hv10350ann8
Horvu_10350_5H01G333200	Hv10350ann9
Horvu_10350_5H01G379400	Hv10350ann10
Horvu_10350_6H01G445300	Hv10350ann11
Horvu_10350_7H01G201700	Hv10350ann12
Horvu_13821_1H01G096500	Hv13821ann1
Horvu_13821_1H01G343500	Hv13821ann2
Horvu_13821_1H01G343600	Hv13821ann3
Horvu_13821_2H01G143700	Hv13821ann4
Horvu_13821_2H01G527700	Hv13821ann5
Horvu_13821_3H01G633700	Hv13821ann6
Horvu_13821_4H01G411400	Hv13821ann7
Horvu_13821_4H01G411500	Hv13821ann8
Horvu_13821_5H01G318500	Hv13821ann9
Horvu_13821_5H01G364300	Hv13821ann10
Horvu_13821_6H01G434700	Hv13821ann11
Horvu_13821_7H01G186200	Hv13821ann12
Horvu_21599_1H01G094200	Hv21599ann1
Horvu_21599_1H01G341200	Hv21599ann2
Horvu_21599_1H01G341300	Hv21599ann3
Horvu_21599_2H01G141600	Hv21599ann4
Horvu_21599_2H01G526900	Hv21599ann5
Horvu_21599_3H01G631400	Hv21599ann6
Horvu_21599_4H01G413000	Hv21599ann7
Horvu_21599_4H01G413100	Hv21599ann8
Horvu_21599_5H01G319200	Hv21599ann9
Horvu_21599_5H01G363800	Hv21599ann10
Horvu_21599_6H01G438200	Hv21599ann11
Horvu_21599_7H01G196300	Hv21599ann12
Horvu_HHOR_1H01G098200	Hv3365ann1
Horvu_HHOR_1H01G343500	Hv3365ann2
Horvu_HHOR_1H01G343600	Hv3365ann3
Horvu_HHOR_2H01G139800	Hv3365ann4
Horvu_HHOR_2H01G521200	Hv3365ann5
Horvu_HHOR_3H01G617700	Hv3365ann6
Horvu_HHOR_4H01G415100	Hv3365ann7
Horvu_HHOR_4H01G415200	Hv3365ann8
Horvu_HHOR_5H01G325500	Hv3365ann9
Horvu_HHOR_5H01G370100	Hv3365ann10
Horvu_HHOR_6H01G429100	Hv3365ann11
Horvu_HHOR_7H01G191300	Hv3365ann12
HORVU.MOREX.r3.1HG0016710	HvMOREXann1
HORVU.MOREX.r3.1HG0059150	HvMOREXann2
HORVU.MOREX.r3.1HG0059170	HvMOREXann3
HORVU.MOREX.r3.2HG0116850	HvMOREXann4
HORVU.MOREX.r3.2HG0183650	HvMOREXann5
HORVU.MOREX.r3.3HG0319350	HvMOREXann6
HORVU.MOREX.r3.4HG0402640	HvMOREXann7
HORVU.MOREX.r3.4HG0402650	HvMOREXann8
HORVU.MOREX.r3.5HG0478740	HvMOREXann9
HORVU.MOREX.r3.5HG0485970	HvMOREXann10
HORVU.MOREX.r3.6HG0613690	HvMOREXann11
HORVU.MOREX.r3.7HG0665280	HvMOREXann12
Horvu_IGRI_1H01G094200	HvIGRIann1
Horvu_IGRI_1H01G343900	HvIGRIann2
Horvu_IGRI_1H01G344000	HvIGRIann3
Horvu_IGRI_2H01G143200	HvIGRIann4
Horvu_IGRI_2H01G527600	HvIGRIann5
Horvu_IGRI_3H01G623900	HvIGRIann6
Horvu_IGRI_4H01G412400	HvIGRIann7
Horvu_IGRI_4H01G412500	HvIGRIann8
Horvu_IGRI_5H01G328800	HvIGRIann9
Horvu_IGRI_5H01G375100	HvIGRIann10
Horvu_IGRI_6H01G438500	HvIGRIann11
Horvu_IGRI_7H01G189300	HvIGRIann12
Horvu_OUH_1H01G091400	HvOUHann1
Horvu_OUH_1H01G334000	HvOUHann2
Horvu_OUH_1H01G334100	HvOUHann3
Horvu_OUH_2H01G137300	HvOUHann4
Horvu_OUH_2H01G519000	HvOUHann5
Horvu_OUH_3H01G621000	HvOUHann6
Horvu_OUH_4H01G403000	HvOUHann7
Horvu_OUH_4H01G403100	HvOUHann8
Horvu_OUH_5H01G314900	HvOUHann9
Horvu_OUH_5H01G357400	HvOUHann10
Horvu_OUH_6H01G427600	HvOUHann11
Horvu_OUH_7H01G181500	HvOUHann12
Hordeum_vulgare_N_1HG000683	HvN1ann1
Hordeum_vulgare_N_1HG002361	HvN1ann2
Hordeum_vulgare_N_1HG002360	HvN1ann3
Hordeum_vulgare_N_2HG003863	HvN1ann4
Hordeum_vulgare_N_2HG001049	HvN1ann5
Hordeum_vulgare_N_2HG003862	HvN1ann6
Hordeum_vulgare_N_4HG003151	HvN1ann7
Hordeum_vulgare_N_4HG003152	HvN1ann8
Hordeum_vulgare_N_5HG002548	HvN1ann9
Hordeum_vulgare_N_6HG003287	HvN1ann10
Hordeum_vulgare_N_7HG001362	HvN1ann11
Hordeum_vulgare_N_Contig19G000013	HvN1ann12
Hordeum_vulgare_S_1HG002520	HvS1ann1
Hordeum_vulgare_S_1HG000765	HvS1ann2
Hordeum_vulgare_S_1HG002521	HvS1ann3
Hordeum_vulgare_S_2HG003396	HvS1ann4
Hordeum_vulgare_S_2HG000463	HvS1ann5
Hordeum_vulgare_S_3HG005015	HvS1ann6
Hordeum_vulgare_S_3HG005021	HvS1ann7
Hordeum_vulgare_S_4HG003224	HvS1ann8
Hordeum_vulgare_S_4HG003223	HvS1ann9
Hordeum_vulgare_S_5HG002743	HvS1ann10
Hordeum_vulgare_S_6HG003278	HvS1ann11
Hordeum_vulgare_S_7HG001761	HvS1ann12
Os07g0659600	Osann1
Os06g0221200	Osann2
Os02g0753800	Osann3
Os09g0394900	Osann4
Os01g0497400	Osann5
Os09g0368850	Osann6
Os08g0425700	Osann7
Os05g0382900	Osann8
Os09g0453300	Osann9
Os05g0382600	Osann10
TraesCS1A02G073900	Taann-A-1
TraesCS1A02G239600	Taann-A-2
TraesCS1A02G239700	Taann-A-3
TraesCS1B02G092400	Taann-B-1
TraesCS1B02G251800	Taann-B-2
TraesCS1B02G251900	Taann-B-3
TraesCS1D02G076600	Taann-D-1
TraesCS1D02G239800	Taann-D-2
TraesCS1D02G239900	Taann-D-3
TraesCS2A02G129800	Taann-A-4
TraesCS2A02G373800	Taann-A-5
TraesCS2B02G152000	Taann-B-4
TraesCS2B02G391000	Taann-B-5
TraesCS2D02G370100	Taann-D-4
TraesCS3A02G484400	Taann-A-6
TraesCS3B02G531500	Taann-B-6
TraesCS3D02G479100	Taann-D-6
TraesCS4A02G023300	Taann-A-7
TraesCS4A02G023400	Taann-A-8
TraesCS4B02G280100	Taann-B-7
TraesCS4B02G280200	Taann-B-8
TraesCS4D02G278600	Taann-D-7
TraesCS4D02G278700	Taann-D-8
TraesCS5A02G203000	Taann-A-9
TraesCS5A02G235600	Taann-A-10
TraesCS5B02G201700	Taann-B-9
TraesCS5B02G234000	Taann-B-10
TraesCS5D02G209400	Taann-D-9
TraesCS5D02G242700	Taann-D-10
TraesCS6A02G300400	Taann-A-11
TraesCS6B02G330100	Taann-B-11
TraesCS6D02G280300	Taann-D-11
TraesCS7A02G180100	Taann-A-12
TraesCS7B02G085300	Taann-B-12
TraesCS7D02G181600	Taann-D-12

## Sheet: Table S2
Table S2. Characteristics and biochemical property of Hvanns.
ID	Amino Acids	Molecular Weight	Theoretical pI	(Asp + Glu)	(Arg + Lys)	GRAVY	Subcellular location
HvOUHann4	327	36977.2	7.6	48	49	-0.319	chlo
HvS1ann5	327	36977.2	7.6	48	49	-0.319	chlo
HvIGRIann4	327	36977.2	7.6	48	49	-0.319	chlo
HvMOREXann4	327	36977.2	7.6	48	49	-0.319	chlo
Hv3365ann4	327	36977.2	7.6	48	49	-0.319	chlo
HvGOLDENann4	327	36977.2	7.6	48	49	-0.319	chlo
HvBARKEann4	327	36977.2	7.6	48	49	-0.319	chlo
HvB1Kann4	327	37005.2	7.6	48	49	-0.312	cyto
HvN1ann5	327	36975.2	7.6	48	49	-0.304	cyto
Hv10350ann4	327	36993.2	7.6	48	49	-0.327	chlo
Hv13821ann4	327	36993.2	7.6	48	49	-0.327	chlo
Hv21599ann4	327	36993.2	7.6	48	49	-0.327	chlo
HvN1ann8	320	35564.7	7.66	46	47	-0.276	chlo
Hv13821ann8	359	39702.3	7.66	50	51	-0.332	chlo
HvIGRIann8	359	39702.3	7.66	50	51	-0.332	chlo
HvS1ann8	320	35582.8	7.66	46	47	-0.282	chlo
HvB1Kann8	359	39720.4	7.66	50	51	-0.338	chlo
HvOUHann8	359	39748.4	8.19	50	52	-0.34	chlo
HvBARKEann8	359	39782.5	7.66	50	51	-0.351	chlo
HvGOLDENann8	359	39782.5	7.66	50	51	-0.351	chlo
Hv10350ann8	359	39782.5	7.66	50	51	-0.351	chlo
Hv21599ann8	359	39782.5	7.66	50	51	-0.351	chlo
Hv3365ann8	359	39782.5	7.66	50	51	-0.351	chlo
HvMOREXann8	359	39782.5	7.66	50	51	-0.351	chlo
HvS1ann1	362	39791.5	6.43	48	45	-0.235	cyto
HvB1Kann2	362	39814.5	6.47	48	45	-0.233	cyto
Hv3365ann2	362	39814.5	6.47	48	45	-0.233	cyto
HvOUHann2	362	39814.5	6.47	48	45	-0.233	cyto
HvN1ann3	362	39814.5	6.47	48	45	-0.233	cyto
Hv13821ann2	362	39843.6	6.47	48	45	-0.246	cyto
Hv21599ann2	362	39843.6	6.47	48	45	-0.246	cyto
HvBARKEann2	362	39842.6	6.47	48	45	-0.227	cyto
HvGOLDENann2	362	39842.6	6.47	48	45	-0.227	cyto
Hv10350ann2	362	39842.6	6.47	48	45	-0.227	cyto
HvMOREXann3	316	34985.9	6.47	46	42	-0.31	cyto
HvIGRIann2	362	39842.6	6.47	48	45	-0.227	cyto
HvN1ann2	316	34927.8	6.6	45	42	-0.3	cyto
HvS1ann3	316	34897.8	6.6	45	42	-0.292	cyto
HvOUHann3	316	34927.8	6.6	45	42	-0.3	cyto
Hv21599ann3	316	34927.8	6.6	45	42	-0.3	cyto
Hv13821ann3	316	34927.8	6.6	45	42	-0.3	cyto
HvB1Kann3	316	34927.8	6.6	45	42	-0.3	cyto
HvBARKEann3	316	34985.9	6.47	46	42	-0.31	cyto
HvGOLDENann3	316	34985.9	6.47	46	42	-0.31	cyto
Hv10350ann3	316	34985.9	6.47	46	42	-0.31	cyto
Hv3365ann3	316	34985.9	6.47	46	42	-0.31	cyto
HvMOREXann3	316	34985.9	6.47	46	42	-0.31	cyto
HvIGRIann3	316	34985.9	6.47	46	42	-0.31	cyto
HvIGRIann7	380	41606.3	9.24	48	57	-0.422	mito
HvOUHann7	378	41448.1	9.24	48	57	-0.421	mito
HvN1ann7	365	40089.5	9.22	47	55	-0.452	chlo
HvS1ann9	382	41732.4	9.24	48	57	-0.403	mito
HvB1Kann7	378	41448.1	9.24	48	57	-0.427	mito
HvBARKEann7	378	41448.1	9.24	48	57	-0.427	mito
HvGOLDENann7	378	41448.1	9.24	48	57	-0.427	mito
Hv10350ann7	378	41448.1	9.24	48	57	-0.427	mito
Hv13821ann7	378	41448.1	9.24	48	57	-0.427	mito
Hv21599ann7	378	41448.1	9.24	48	57	-0.427	mito
Hv3365ann7	378	41448.1	9.24	48	57	-0.427	mito
HvMOREXann7	378	41448.1	9.24	48	57	-0.427	mito
HvN1ann10	315	35498.4	6.57	48	46	-0.371	cyto
HvS1ann11	315	35498.4	6.57	48	46	-0.371	cyto
HvOUHann11	315	35498.4	6.57	48	46	-0.371	cyto
HvIGRIann11	315	35498.4	6.57	48	46	-0.371	cyto
HvMOREXann11	315	35498.4	6.57	48	46	-0.371	cyto
Hv3365ann11	315	35498.4	6.57	48	46	-0.371	cyto
Hv21599ann11	315	35498.4	6.57	48	46	-0.371	cyto
Hv13821ann11	315	35498.4	6.57	48	46	-0.371	cyto
Hv10350ann11	315	35498.4	6.57	48	46	-0.371	cyto
HvGOLDENann11	315	35498.4	6.57	48	46	-0.371	cyto
HvBARKEann11	315	35498.4	6.57	48	46	-0.371	cyto
HvB1Kann11	315	35526.4	6.57	48	46	-0.363	cyto
HvOUHann12	314	35246.1	6.52	47	45	-0.395	cyto
HvMOREXann12	314	35246.1	6.52	47	45	-0.395	cyto
Hv21599ann12	314	35246.1	6.52	47	45	-0.395	cyto
HvGOLDENann12	314	35246.1	6.52	47	45	-0.395	cyto
HvB1Kann12	314	35264	6.52	47	45	-0.419	cyto
Hv13821ann12	314	35262.1	6.52	47	45	-0.403	cyto
HvBARKEann12	314	35246.1	6.52	47	45	-0.395	cyto
Hv10350ann12	314	35246.1	6.52	47	45	-0.395	cyto
Hv3365ann12	314	35246.1	6.52	47	45	-0.395	cyto
HvIGRIann12	314	35246.1	6.52	47	45	-0.395	cyto
HvS1ann12	292	32838.4	6.52	44	42	-0.39	cyto
HvN1ann11	314	35246.1	6.52	47	45	-0.395	cyto
HvN1ann6	321	35447.1	6.22	46	43	-0.321	cyto
HvB1Kann5	317	34990.6	5.51	47	39	-0.257	cyto
HvBARKEann5	317	35004.7	5.51	47	39	-0.256	cyto
HvGOLDENann5	317	35004.7	5.51	47	39	-0.256	cyto
Hv10350ann5	317	35004.7	5.51	47	39	-0.256	cyto
Hv13821ann5	317	35004.7	5.51	47	39	-0.256	cyto
Hv3365ann5	317	35004.7	5.51	47	39	-0.256	cyto
Hv21599ann5	317	35004.7	5.51	47	39	-0.256	cyto
HvMOREXann5	317	35004.7	5.51	47	39	-0.256	cyto
HvIGRIann5	317	35004.7	5.51	47	39	-0.256	cyto
HvOUHann5	317	35004.7	5.51	47	39	-0.256	cyto
HvS1ann4	317	35004.7	5.51	47	39	-0.256	cyto
HvOUHann10	321	36650.8	8.9	40	47	-0.503	nucl
Hv21599ann10	321	36801.9	9.05	39	47	-0.543	nucl
HvB1Kann10	321	36622.7	8.8	40	46	-0.5	nucl
HvBARKEann10	321	36641.8	8.9	40	47	-0.504	nucl
HvGOLDENann10	321	36641.8	8.9	40	47	-0.504	nucl
Hv10350ann10	321	36641.8	8.9	40	47	-0.504	nucl
Hv13821ann10	321	36641.8	8.9	40	47	-0.504	nucl
Hv3365ann10	321	36641.8	8.9	40	47	-0.504	nucl
HvMOREXann10	321	36641.8	8.9	40	47	-0.504	nucl
HvIGRIann10	321	36641.8	8.9	40	47	-0.504	nucl
HvN1ann9	321	36640.8	9.08	39	48	-0.506	nucl
HvS1ann10	321	36641.8	8.9	40	47	-0.504	nucl
HvN1ann4	314	34957.9	11.45	37	61	-1.229	nucl
HvIGRIann9	315	35421.5	8.95	37	43	-0.434	cyto_nucl
HvOUHann9	315	35421.5	8.95	37	43	-0.434	cyto_nucl
HvMOREXann9	315	35421.5	8.95	37	43	-0.434	cyto_nucl
Hv3365ann9	315	35421.5	8.95	37	43	-0.434	cyto_nucl
Hv21599ann9	315	35421.5	8.95	37	43	-0.434	cyto_nucl
Hv13821ann9	315	35421.5	8.95	37	43	-0.434	cyto_nucl
Hv10350ann9	315	35421.5	8.95	37	43	-0.434	cyto_nucl
HvGOLDENann9	315	35421.5	8.95	37	43	-0.434	cyto_nucl
HvBARKEann9	315	35421.5	8.95	37	43	-0.434	cyto_nucl
HvB1Kann9	315	35421.5	8.95	37	43	-0.434	cyto_nucl
HvMOREXann1	240	27107	9.02	28	33	-0.313	cyto
HvOUHann1	316	35582.8	8.87	36	41	-0.292	cyto
HvIGRIann1	316	35582.8	8.87	36	41	-0.292	cyto
Hv3365ann1	316	35582.8	8.87	36	41	-0.292	cyto
Hv21599ann1	316	35582.8	8.87	36	41	-0.292	cyto
Hv10350ann1	316	35582.8	8.87	36	41	-0.292	cyto
HvGOLDENann1	316	35582.8	8.87	36	41	-0.292	cyto
HvBARKEann1	316	35582.8	8.87	36	41	-0.292	cyto
HvS1ann2	316	35552.7	8.87	36	41	-0.3	cyto
Hv13821ann1	316	35584.7	8.87	36	41	-0.308	cyto
HvN1ann1	316	35584.7	8.87	36	41	-0.308	cyto
HvB1Kann1	316	35593.7	8.87	36	41	-0.302	cyto
HvS1ann6	68	7633.75	9.1	5	7	-0.115	chlo
HvGOLDENann6	316	35518.6	9.42	35	45	-0.286	chlo
Hv3365ann6	371	41395.4	9.88	36	56	-0.326	chlo
HvBARKEann6	316	35518.6	9.42	35	45	-0.286	chlo
HvS1ann7	316	35518.6	9.42	35	45	-0.286	chlo
Hv10350ann6	373	41815.8	9.75	36	53	-0.341	chlo
Hv21599ann6	373	41815.8	9.75	36	53	-0.341	chlo
HvN1ann12	373	41969	9.88	37	56	-0.391	chlo
Hv13821ann6	373	41840.8	9.77	37	54	-0.374	chlo
HvOUHann6	373	41755.8	9.77	36	53	-0.343	chlo
HvB1Kann6	373	41824.9	9.82	36	54	-0.353	chlo
HvMOREXann6	373	41824.9	9.82	36	54	-0.353	chlo
HvIGRIann6	373	41824.9	9.82	36	54	-0.353	chlo

## Sheet: Table S3
Table S3. Cis-acting elements in 144 Hvanns for 12 genomes
Gene name	Element	Annotation	Classification
HvMOREXann10	3-AF1 binding site	light responsive element	light responsive
HvN1ann9	3-AF1 binding site	light responsive element	light responsive
HvS1ann10	3-AF1 binding site	light responsive element	light responsive
Hv10350ann10	3-AF1 binding site	light responsive element	light responsive
Hv13821ann10	3-AF1 binding site	light responsive element	light responsive
Hv21599ann10	3-AF1 binding site	light responsive element	light responsive
HvBARKEann10	3-AF1 binding site	light responsive element	light responsive
HvB1Kann10	3-AF1 binding site	light responsive element	light responsive
HvGOLDENann10	3-AF1 binding site	light responsive element	light responsive
Hv3365ann10	3-AF1 binding site	light responsive element	light responsive
HvIGRIann10	3-AF1 binding site	light responsive element	light responsive
HvOUHann10	3-AF1 binding site	light responsive element	light responsive
HvB1Kann1	AAAC-motif	light responsive element	light responsive
HvMOREXann6	AACA_motif	involved in endosperm-specific negative expression	Growth and development
Hv13821ann6	AACA_motif	involved in endosperm-specific negative expression	Growth and development
HvB1Kann6	AACA_motif	involved in endosperm-specific negative expression	Growth and development
Hv3365ann6	AACA_motif	involved in endosperm-specific negative expression	Growth and development
HvMOREXann1	ABRE	cis-acting element involved in the abscisic acid responsiveness	stress reponsive
HvMOREXann1	ABRE	cis-acting element involved in the abscisic acid responsiveness	stress reponsive
HvMOREXann2	ABRE	cis-acting element involved in the abscisic acid responsiveness	stress reponsive
HvMOREXann2	ABRE	cis-acting element involved in the abscisic acid responsiveness	stress reponsive
HvMOREXann2	ABRE	cis-acting element involved in the abscisic acid responsiveness	stress reponsive
HvMOREXann3	ABRE	cis-acting element involved in the abscisic acid responsiveness	stress reponsive
HvMOREXann3	ABRE	cis-acting element involved in the abscisic acid responsiveness	stress reponsive
HvMOREXann3	ABRE	cis-acting element involved in the abscisic acid responsiveness	stress reponsive
HvMOREXann4	ABRE	cis-acting element involved in the abscisic acid responsiveness	stress reponsive
HvMOREXann4	ABRE	cis-acting element involved in the abscisic acid responsiveness	stress reponsive
HvMOREXann4	ABRE	cis-acting element involved in the abscisic acid responsiveness	stress reponsive
HvMOREXann5	ABRE	cis-acting element involved in the abscisic acid responsiveness	stress reponsive
HvMOREXann5	ABRE	cis-acting element involved in the abscisic acid responsiveness	stress reponsive
HvMOREXann5	ABRE	cis-acting element involved in the abscisic acid responsiveness	stress reponsive
HvMOREXann5	ABRE	cis-acting element involved in the abscisic acid responsiveness	stress reponsive
HvMOREXann5	ABRE	cis-acting element involved in the abscisic acid responsiveness	stress reponsive
HvMOREXann5	ABRE	cis-acting element involved in the abscisic acid responsiveness	stress reponsive
HvMOREXann5	ABRE	cis-acting element involved in the abscisic acid responsiveness	stress reponsive
HvMOREXann5	ABRE	cis-acting element involved in the abscisic acid responsiveness	stress reponsive
HvMOREXann5	ABRE	cis-acting element involved in the abscisic acid responsiveness	stress reponsive
HvMOREXann5	ABRE	cis-acting element involved in the abscisic acid responsiveness	stress reponsive
HvMOREXann5	ABRE	cis-acting element involved in the abscisic acid responsiveness	stress reponsive
HvMOREXann6	ABRE	cis-acting element involved in the abscisic acid responsiveness	stress reponsive
HvMOREXann7	ABRE	cis-acting element involved in the abscisic acid responsiveness	stress reponsive
HvMOREXann7	ABRE	cis-acting element involved in the abscisic acid responsiveness	stress reponsive
HvMOREXann7	ABRE	cis-acting element involved in the abscisic acid responsiveness	stress reponsive
HvMOREXann7	ABRE	cis-acting element involved in the abscisic acid responsiveness	stress reponsive
HvMOREXann7	ABRE	cis-acting element involved in the abscisic acid responsiveness	stress reponsive
HvMOREXann7	ABRE	cis-acting element involved in the abscisic acid responsiveness	stress reponsive
HvMOREXann7	ABRE	cis-acting element involved in the abscisic acid responsiveness	stress reponsive
HvMOREXann8	ABRE	cis-acting element involved in the abscisic acid responsiveness	stress reponsive
HvMOREXann8	ABRE	cis-acting element involved in the abscisic acid responsiveness	stress reponsive
HvMOREXann8	ABRE	cis-acting element involved in the abscisic acid responsiveness	stress reponsive
HvMOREXann8	ABRE	cis-acting element involved in the abscisic acid responsiveness	stress reponsive
HvMOREXann9	ABRE	cis-acting element involved in the abscisic acid responsiveness	stress reponsive
HvMOREXann10	ABRE	cis-acting element involved in the abscisic acid responsiveness	stress reponsive
HvMOREXann10	ABRE	cis-acting element involved in the abscisic acid responsiveness	stress reponsive
HvMOREXann10	ABRE	cis-acting element involved in the abscisic acid responsiveness	stress reponsive
HvMOREXann10	ABRE	cis-acting element involved in the abscisic acid responsiveness	stress reponsive
HvMOREXann10	ABRE	cis-acting element involved in the abscisic acid responsiveness	stress reponsive
HvMOREXann11	ABRE	cis-acting element involved in the abscisic acid responsiveness	stress reponsive
HvMOREXann11	ABRE	cis-acting element involved in the abscisic acid responsiveness	stress reponsive
HvMOREXann11	ABRE	cis-acting element involved in the abscisic acid responsiveness	stress reponsive
HvMOREXann11	ABRE	cis-acting element involved in the abscisic acid responsiveness	stress reponsive
HvMOREXann11	ABRE	cis-acting element involved in the abscisic acid responsiveness	stress reponsive
HvMOREXann11	ABRE	cis-acting element involved in the abscisic acid responsiveness	stress reponsive
HvMOREXann12	ABRE	cis-acting element involved in the abscisic acid responsiveness	stress reponsive
HvN1ann1	ABRE	cis-acting element involved in the abscisic acid responsiveness	stress reponsive
HvN1ann1	ABRE	cis-acting element involved in the abscisic acid responsiveness	stress reponsive
HvN1ann3	ABRE	cis-acting element involved in the abscisic acid responsiveness	stress reponsive
HvN1ann3	ABRE	cis-acting element involved in the abscisic acid responsiveness	stress reponsive
HvN1ann3	ABRE	cis-acting element involved in the abscisic acid responsiveness	stress reponsive
HvN1ann2	ABRE	cis-acting element involved in the abscisic acid responsiveness	stress reponsive
HvN1ann2	ABRE	cis-acting element involved in the abscisic acid responsiveness	stress reponsive
HvN1ann2	ABRE	cis-acting element involved in the abscisic acid responsiveness	stress reponsive
HvN1ann5	ABRE	cis-acting element involved in the abscisic acid responsiveness	stress reponsive
HvN1ann5	ABRE	cis-acting element involved in the abscisic acid responsiveness	stress reponsive
HvN1ann5	ABRE	cis-acting element involved in the abscisic acid responsiveness	stress reponsive
HvN1ann6	ABRE	cis-acting element involved in the abscisic acid responsiveness	stress reponsive
HvN1ann6	ABRE	cis-acting element involved in the abscisic acid responsiveness	stress reponsive
HvN1ann6	ABRE	cis-acting element involved in the abscisic acid responsiveness	stress reponsive
HvN1ann6	ABRE	cis-acting element involved in the abscisic acid responsiveness	stress reponsive
HvN1ann6	ABRE	cis-acting element involved in the abscisic acid responsiveness	stress reponsive
HvN1ann6	ABRE	cis-acting element involved in the abscisic acid responsiveness	stress reponsive
HvN1ann6	ABRE	cis-acting element involved in the abscisic acid responsiveness	stress reponsive
HvN1ann4	ABRE	cis-acting element involved in the abscisic acid responsiveness	stress reponsive
HvN1ann4	ABRE	cis-acting element involved in the abscisic acid responsiveness	stress reponsive
HvN1ann4	ABRE	cis-acting element involved in the abscisic acid responsiveness	stress reponsive
HvN1ann4	ABRE	cis-acting element involved in the abscisic acid responsiveness	stress reponsive
HvN1ann4	ABRE	cis-acting element involved in the abscisic acid responsiveness	stress reponsive
HvN1ann4	ABRE	cis-acting element involved in the abscisic acid responsiveness	stress reponsive
HvN1ann4	ABRE	cis-acting element involved in the abscisic acid responsiveness	stress reponsive
HvN1ann7	ABRE	cis-acting element involved in the abscisic acid responsiveness	stress reponsive
HvN1ann7	ABRE	cis-acting element involved in the abscisic acid responsiveness	stress reponsive
HvN1ann7	ABRE	cis-acting element involved in the abscisic acid responsiveness	stress reponsive
HvN1ann7	ABRE	cis-acting element involved in the abscisic acid responsiveness	stress reponsive
HvN1ann7	ABRE	cis-acting element involved in the abscisic acid responsiveness	stress reponsive
HvN1ann8	ABRE	cis-acting element involved in the abscisic acid responsiveness	stress reponsive
HvN1ann9	ABRE	cis-acting element involved in the abscisic acid responsiveness	stress reponsive
HvN1ann9	ABRE	cis-acting element involved in the abscisic acid responsiveness	stress reponsive
HvN1ann9	ABRE	cis-acting element involved in the abscisic acid responsiveness	stress reponsive
HvN1ann9	ABRE	cis-acting element involved in the abscisic acid responsiveness	stress reponsive
HvN1ann9	ABRE	cis-acting element involved in the abscisic acid responsiveness	stress reponsive
HvN1ann10	ABRE	cis-acting element involved in the abscisic acid responsiveness	stress reponsive
HvN1ann10	ABRE	cis-acting element involved in the abscisic acid responsiveness	stress reponsive
HvN1ann10	ABRE	cis-acting element involved in the abscisic acid responsiveness	stress reponsive
HvN1ann10	ABRE	cis-acting element involved in the abscisic acid responsiveness	stress reponsive
HvN1ann11	ABRE	cis-acting element involved in the abscisic acid responsiveness	stress reponsive
HvN1ann12	ABRE	cis-acting element involved in the abscisic acid responsiveness	stress reponsive
HvS1ann2	ABRE	cis-acting element involved in the abscisic acid responsiveness	stress reponsive
HvS1ann2	ABRE	cis-acting element involved in the abscisic acid responsiveness	stress reponsive
HvS1ann1	ABRE	cis-acting element involved in the abscisic acid responsiveness	stress reponsive
HvS1ann1	ABRE	cis-acting element involved in the abscisic acid responsiveness	stress reponsive
HvS1ann1	ABRE	cis-acting element involved in the abscisic acid responsiveness	stress reponsive
HvS1ann3	ABRE	cis-acting element involved in the abscisic acid responsiveness	stress reponsive
HvS1ann3	ABRE	cis-acting element involved in the abscisic acid responsiveness	stress reponsive
HvS1ann3	ABRE	cis-acting element involved in the abscisic acid responsiveness	stress reponsive
HvS1ann5	ABRE	cis-acting element involved in the abscisic acid responsiveness	stress reponsive
HvS1ann5	ABRE	cis-acting element involved in the abscisic acid responsiveness	stress reponsive
HvS1ann5	ABRE	cis-acting element involved in the abscisic acid responsiveness	stress reponsive
HvS1ann4	ABRE	cis-acting element involved in the abscisic acid responsiveness	stress reponsive
HvS1ann4	ABRE	cis-acting element involved in the abscisic acid responsiveness	stress reponsive
HvS1ann4	ABRE	cis-acting element involved in the abscisic acid responsiveness	stress reponsive
HvS1ann4	ABRE	cis-acting element involved in the abscisic acid responsiveness	stress reponsive
HvS1ann4	ABRE	cis-acting element involved in the abscisic acid responsiveness	stress reponsive
HvS1ann4	ABRE	cis-acting element involved in the abscisic acid responsiveness	stress reponsive
HvS1ann4	ABRE	cis-acting element involved in the abscisic acid responsiveness	stress reponsive
HvS1ann4	ABRE	cis-acting element involved in the abscisic acid responsiveness	stress reponsive
HvS1ann4	ABRE	cis-acting element involved in the abscisic acid responsiveness	stress reponsive
HvS1ann4	ABRE	cis-acting element involved in the abscisic acid responsiveness	stress reponsive
HvS1ann4	ABRE	cis-acting element involved in the abscisic acid responsiveness	stress reponsive
HvS1ann4	ABRE	cis-acting element involved in the abscisic acid responsiveness	stress reponsive
HvS1ann6	ABRE	cis-acting element involved in the abscisic acid responsiveness	stress reponsive
HvS1ann6	ABRE	cis-acting element involved in the abscisic acid responsiveness	stress reponsive
HvS1ann6	ABRE	cis-acting element involved in the abscisic acid responsiveness	stress reponsive
HvS1ann6	ABRE	cis-acting element involved in the abscisic acid responsiveness	stress reponsive
HvS1ann7	ABRE	cis-acting element involved in the abscisic acid responsiveness	stress reponsive
HvS1ann7	ABRE	cis-acting element involved in the abscisic acid responsiveness	stress reponsive
HvS1ann7	ABRE	cis-acting element involved in the abscisic acid responsiveness	stress reponsive
HvS1ann7	ABRE	cis-acting element involved in the abscisic acid responsiveness	stress reponsive
HvS1ann9	ABRE	cis-acting element involved in the abscisic acid responsiveness	stress reponsive
HvS1ann9	ABRE	cis-acting element involved in the abscisic acid responsiveness	stress reponsive
HvS1ann9	ABRE	cis-acting element involved in the abscisic acid responsiveness	stress reponsive
HvS1ann9	ABRE	cis-acting element involved in the abscisic acid responsiveness	stress reponsive
HvS1ann8	ABRE	cis-acting element involved in the abscisic acid responsiveness	stress reponsive
HvS1ann10	ABRE	cis-acting element involved in the abscisic acid responsiveness	stress reponsive
HvS1ann10	ABRE	cis-acting element involved in the abscisic acid responsiveness	stress reponsive
HvS1ann10	ABRE	cis-acting element involved in the abscisic acid responsiveness	stress reponsive
HvS1ann10	ABRE	cis-acting element involved in the abscisic acid responsiveness	stress reponsive
HvS1ann10	ABRE	cis-acting element involved in the abscisic acid responsiveness	stress reponsive
HvS1ann11	ABRE	cis-acting element involved in the abscisic acid responsiveness	stress reponsive
HvS1ann11	ABRE	cis-acting element involved in the abscisic acid responsiveness	stress reponsive
HvS1ann11	ABRE	cis-acting element involved in the abscisic acid responsiveness	stress reponsive
HvS1ann11	ABRE	cis-acting element involved in the abscisic acid responsiveness	stress reponsive
HvS1ann12	ABRE	cis-acting element involved in the abscisic acid responsiveness	stress reponsive
Hv10350ann1	ABRE	cis-acting element involved in the abscisic acid responsiveness	stress reponsive
Hv10350ann1	ABRE	cis-acting element involved in the abscisic acid responsiveness	stress reponsive
Hv10350ann2	ABRE	cis-acting element involved in the abscisic acid responsiveness	stress reponsive
Hv10350ann2	ABRE	cis-acting element involved in the abscisic acid responsiveness	stress reponsive
Hv10350ann2	ABRE	cis-acting element involved in the abscisic acid responsiveness	stress reponsive
Hv10350ann3	ABRE	cis-acting element involved in the abscisic acid responsiveness	stress reponsive
Hv10350ann3	ABRE	cis-acting element involved in the abscisic acid responsiveness	stress reponsive
Hv10350ann3	ABRE	cis-acting element involved in the abscisic acid responsiveness	stress reponsive
Hv10350ann4	ABRE	cis-acting element involved in the abscisic acid responsiveness	stress reponsive
Hv10350ann4	ABRE	cis-acting element involved in the abscisic acid responsiveness	stress reponsive
Hv10350ann4	ABRE	cis-acting element involved in the abscisic acid responsiveness	stress reponsive
Hv10350ann5	ABRE	cis-acting element involved in the abscisic acid responsiveness	stress reponsive
Hv10350ann5	ABRE	cis-acting element involved in the abscisic acid responsiveness	stress reponsive
Hv10350ann5	ABRE	cis-acting element involved in the abscisic acid responsiveness	stress reponsive
Hv10350ann5	ABRE	cis-acting element involved in the abscisic acid responsiveness	stress reponsive
Hv10350ann5	ABRE	cis-acting element involved in the abscisic acid responsiveness	stress reponsive
Hv10350ann5	ABRE	cis-acting element involved in the abscisic acid responsiveness	stress reponsive
Hv10350ann5	ABRE	cis-acting element involved in the abscisic acid responsiveness	stress reponsive
Hv10350ann5	ABRE	cis-acting element involved in the abscisic acid responsiveness	stress reponsive
Hv10350ann5	ABRE	cis-acting element involved in the abscisic acid responsiveness	stress reponsive
Hv10350ann5	ABRE	cis-acting element involved in the abscisic acid responsiveness	stress reponsive
Hv10350ann5	ABRE	cis-acting element involved in the abscisic acid responsiveness	stress reponsive
Hv10350ann6	ABRE	cis-acting element involved in the abscisic acid responsiveness	stress reponsive
Hv10350ann7	ABRE	cis-acting element involved in the abscisic acid responsiveness	stress reponsive
Hv10350ann7	ABRE	cis-acting element involved in the abscisic acid responsiveness	stress reponsive
Hv10350ann7	ABRE	cis-acting element involved in the abscisic acid responsiveness	stress reponsive
Hv10350ann7	ABRE	cis-acting element involved in the abscisic acid responsiveness	stress reponsive
Hv10350ann7	ABRE	cis-acting element involved in the abscisic acid responsiveness	stress reponsive
Hv10350ann7	ABRE	cis-acting element involved in the abscisic acid responsiveness	stress reponsive
Hv10350ann7	ABRE	cis-acting element involved in the abscisic acid responsiveness	stress reponsive
Hv10350ann8	ABRE	cis-acting element involved in the abscisic acid responsiveness	stress reponsive
Hv10350ann8	ABRE	cis-acting element involved in the abscisic acid responsiveness	stress reponsive
Hv10350ann8	ABRE	cis-acting element involved in the abscisic acid responsiveness	stress reponsive
Hv10350ann8	ABRE	cis-acting element involved in the abscisic acid responsiveness	stress reponsive
Hv10350ann9	ABRE	cis-acting element involved in the abscisic acid responsiveness	stress reponsive
Hv10350ann10	ABRE	cis-acting element involved in the abscisic acid responsiveness	stress reponsive
Hv10350ann10	ABRE	cis-acting element involved in the abscisic acid responsiveness	stress reponsive
Hv10350ann10	ABRE	cis-acting element involved in the abscisic acid responsiveness	stress reponsive
Hv10350ann10	ABRE	cis-acting element involved in the abscisic acid responsiveness	stress reponsive
Hv10350ann10	ABRE	cis-acting element involved in the abscisic acid responsiveness	stress reponsive
Hv10350ann11	ABRE	cis-acting element involved in the abscisic acid responsiveness	stress reponsive
Hv10350ann11	ABRE	cis-acting element involved in the abscisic acid responsiveness	stress reponsive
Hv10350ann11	ABRE	cis-acting element involved in the abscisic acid responsiveness	stress reponsive
Hv10350ann11	ABRE	cis-acting element involved in the abscisic acid responsiveness	stress reponsive
Hv10350ann11	ABRE	cis-acting element involved in the abscisic acid responsiveness	stress reponsive
Hv10350ann11	ABRE	cis-acting element involved in the abscisic acid responsiveness	stress reponsive
Hv10350ann12	ABRE	cis-acting element involved in the abscisic acid responsiveness	stress reponsive
Hv13821ann1	ABRE	cis-acting element involved in the abscisic acid responsiveness	stress reponsive
Hv13821ann1	ABRE	cis-acting element involved in the abscisic acid responsiveness	stress reponsive
Hv13821ann2	ABRE	cis-acting element involved in the abscisic acid responsiveness	stress reponsive
Hv13821ann2	ABRE	cis-acting element involved in the abscisic acid responsiveness	stress reponsive
Hv13821ann2	ABRE	cis-acting element involved in the abscisic acid responsiveness	stress reponsive
Hv13821ann3	ABRE	cis-acting element involved in the abscisic acid responsiveness	stress reponsive
Hv13821ann3	ABRE	cis-acting element involved in the abscisic acid responsiveness	stress reponsive
Hv13821ann3	ABRE	cis-acting element involved in the abscisic acid responsiveness	stress reponsive
Hv13821ann4	ABRE	cis-acting element involved in the abscisic acid responsiveness	stress reponsive
Hv13821ann4	ABRE	cis-acting element involved in the abscisic acid responsiveness	stress reponsive
Hv13821ann4	ABRE	cis-acting element involved in the abscisic acid responsiveness	stress reponsive
Hv13821ann5	ABRE	cis-acting element involved in the abscisic acid responsiveness	stress reponsive
Hv13821ann5	ABRE	cis-acting element involved in the abscisic acid responsiveness	stress reponsive
Hv13821ann5	ABRE	cis-acting element involved in the abscisic acid responsiveness	stress reponsive
Hv13821ann5	ABRE	cis-acting element involved in the abscisic acid responsiveness	stress reponsive
Hv13821ann5	ABRE	cis-acting element involved in the abscisic acid responsiveness	stress reponsive
Hv13821ann5	ABRE	cis-acting element involved in the abscisic acid responsiveness	stress reponsive
Hv13821ann5	ABRE	cis-acting element involved in the abscisic acid responsiveness	stress reponsive
Hv13821ann5	ABRE	cis-acting element involved in the abscisic acid responsiveness	stress reponsive
Hv13821ann5	ABRE	cis-acting element involved in the abscisic acid responsiveness	stress reponsive
Hv13821ann5	ABRE	cis-acting element involved in the abscisic acid responsiveness	stress reponsive
Hv13821ann5	ABRE	cis-acting element involved in the abscisic acid responsiveness	stress reponsive
Hv13821ann6	ABRE	cis-acting element involved in the abscisic acid responsiveness	stress reponsive
Hv13821ann6	ABRE	cis-acting element involved in the abscisic acid responsiveness	stress reponsive
Hv13821ann7	ABRE	cis-acting element involved in the abscisic acid responsiveness	stress reponsive
Hv13821ann7	ABRE	cis-acting element involved in the abscisic acid responsiveness	stress reponsive
Hv13821ann7	ABRE	cis-acting element involved in the abscisic acid responsiveness	stress reponsive
Hv13821ann7	ABRE	cis-acting element involved in the abscisic acid responsiveness	stress reponsive
Hv13821ann7	ABRE	cis-acting element involved in the abscisic acid responsiveness	stress reponsive
Hv13821ann7	ABRE	cis-acting element involved in the abscisic acid responsiveness	stress reponsive
Hv13821ann8	ABRE	cis-acting element involved in the abscisic acid responsiveness	stress reponsive
Hv13821ann9	ABRE	cis-acting element involved in the abscisic acid responsiveness	stress reponsive
Hv13821ann10	ABRE	cis-acting element involved in the abscisic acid responsiveness	stress reponsive
Hv13821ann10	ABRE	cis-acting element involved in the abscisic acid responsiveness	stress reponsive
Hv13821ann10	ABRE	cis-acting element involved in the abscisic acid responsiveness	stress reponsive
Hv13821ann10	ABRE	cis-acting element involved in the abscisic acid responsiveness	stress reponsive
Hv13821ann10	ABRE	cis-acting element involved in the abscisic acid responsiveness	stress reponsive
Hv13821ann11	ABRE	cis-acting element involved in the abscisic acid responsiveness	stress reponsive
Hv13821ann11	ABRE	cis-acting element involved in the abscisic acid responsiveness	stress reponsive
Hv13821ann11	ABRE	cis-acting element involved in the abscisic acid responsiveness	stress reponsive
Hv13821ann11	ABRE	cis-acting element involved in the abscisic acid responsiveness	stress reponsive
Hv13821ann11	ABRE	cis-acting element involved in the abscisic acid responsiveness	stress reponsive
Hv13821ann11	ABRE	cis-acting element involved in the abscisic acid responsiveness	stress reponsive
Hv13821ann12	ABRE	cis-acting element involved in the abscisic acid responsiveness	stress reponsive
Hv21599ann1	ABRE	cis-acting element involved in the abscisic acid responsiveness	stress reponsive
Hv21599ann1	ABRE	cis-acting element involved in the abscisic acid responsiveness	stress reponsive
Hv21599ann2	ABRE	cis-acting element involved in the abscisic acid responsiveness	stress reponsive
Hv21599ann2	ABRE	cis-acting element involved in the abscisic acid responsiveness	stress reponsive
Hv21599ann2	ABRE	cis-acting element involved in the abscisic acid responsiveness	stress reponsive
Hv21599ann3	ABRE	cis-acting element involved in the abscisic acid responsiveness	stress reponsive
Hv21599ann3	ABRE	cis-acting element involved in the abscisic acid responsiveness	stress reponsive
Hv21599ann3	ABRE	cis-acting element involved in the abscisic acid responsiveness	stress reponsive
Hv21599ann4	ABRE	cis-acting element involved in the abscisic acid responsiveness	stress reponsive
Hv21599ann4	ABRE	cis-acting element involved in the abscisic acid responsiveness	stress reponsive
Hv21599ann4	ABRE	cis-acting element involved in the abscisic acid responsiveness	stress reponsive
Hv21599ann5	ABRE	cis-acting element involved in the abscisic acid responsiveness	stress reponsive
Hv21599ann5	ABRE	cis-acting element involved in the abscisic acid responsiveness	stress reponsive
Hv21599ann5	ABRE	cis-acting element involved in the abscisic acid responsiveness	stress reponsive
Hv21599ann5	ABRE	cis-acting element involved in the abscisic acid responsiveness	stress reponsive
Hv21599ann5	ABRE	cis-acting element involved in the abscisic acid responsiveness	stress reponsive
Hv21599ann5	ABRE	cis-acting element involved in the abscisic acid responsiveness	stress reponsive
Hv21599ann5	ABRE	cis-acting element involved in the abscisic acid responsiveness	stress reponsive
Hv21599ann5	ABRE	cis-acting element involved in the abscisic acid responsiveness	stress reponsive
Hv21599ann5	ABRE	cis-acting element involved in the abscisic acid responsiveness	stress reponsive
Hv21599ann5	ABRE	cis-acting element involved in the abscisic acid responsiveness	stress reponsive
Hv21599ann5	ABRE	cis-acting element involved in the abscisic acid responsiveness	stress reponsive
Hv21599ann6	ABRE	cis-acting element involved in the abscisic acid responsiveness	stress reponsive
Hv21599ann7	ABRE	cis-acting element involved in the abscisic acid responsiveness	stress reponsive
Hv21599ann7	ABRE	cis-acting element involved in the abscisic acid responsiveness	stress reponsive
Hv21599ann7	ABRE	cis-acting element involved in the abscisic acid responsiveness	stress reponsive
Hv21599ann7	ABRE	cis-acting element involved in the abscisic acid responsiveness	stress reponsive
Hv21599ann7	ABRE	cis-acting element involved in the abscisic acid responsiveness	stress reponsive
Hv21599ann7	ABRE	cis-acting element involved in the abscisic acid responsiveness	stress reponsive
Hv21599ann7	ABRE	cis-acting element involved in the abscisic acid responsiveness	stress reponsive
Hv21599ann8	ABRE	cis-acting element involved in the abscisic acid responsiveness	stress reponsive
Hv21599ann8	ABRE	cis-acting element involved in the abscisic acid responsiveness	stress reponsive
Hv21599ann8	ABRE	cis-acting element involved in the abscisic acid responsiveness	stress reponsive
Hv21599ann8	ABRE	cis-acting element involved in the abscisic acid responsiveness	stress reponsive
Hv21599ann9	ABRE	cis-acting element involved in the abscisic acid responsiveness	stress reponsive
Hv21599ann10	ABRE	cis-acting element involved in the abscisic acid responsiveness	stress reponsive
Hv21599ann10	ABRE	cis-acting element involved in the abscisic acid responsiveness	stress reponsive
Hv21599ann10	ABRE	cis-acting element involved in the abscisic acid responsiveness	stress reponsive
Hv21599ann10	ABRE	cis-acting element involved in the abscisic acid responsiveness	stress reponsive
Hv21599ann10	ABRE	cis-acting element involved in the abscisic acid responsiveness	stress reponsive
Hv21599ann10	ABRE	cis-acting element involved in the abscisic acid responsiveness	stress reponsive
Hv21599ann10	ABRE	cis-acting element involved in the abscisic acid responsiveness	stress reponsive
Hv21599ann11	ABRE	cis-acting element involved in the abscisic acid responsiveness	stress reponsive
Hv21599ann11	ABRE	cis-acting element involved in the abscisic acid responsiveness	stress reponsive
Hv21599ann11	ABRE	cis-acting element involved in the abscisic acid responsiveness	stress reponsive
Hv21599ann11	ABRE	cis-acting element involved in the abscisic acid responsiveness	stress reponsive
Hv21599ann11	ABRE	cis-acting element involved in the abscisic acid responsiveness	stress reponsive
Hv21599ann11	ABRE	cis-acting element involved in the abscisic acid responsiveness	stress reponsive
Hv21599ann12	ABRE	cis-acting element involved in the abscisic acid responsiveness	stress reponsive
HvBARKEann1	ABRE	cis-acting element involved in the abscisic acid responsiveness	stress reponsive
HvBARKEann1	ABRE	cis-acting element involved in the abscisic acid responsiveness	stress reponsive
HvBARKEann2	ABRE	cis-acting element involved in the abscisic acid responsiveness	stress reponsive
HvBARKEann2	ABRE	cis-acting element involved in the abscisic acid responsiveness	stress reponsive
HvBARKEann2	ABRE	cis-acting element involved in the abscisic acid responsiveness	stress reponsive
HvBARKEann3	ABRE	cis-acting element involved in the abscisic acid responsiveness	stress reponsive
HvBARKEann3	ABRE	cis-acting element involved in the abscisic acid responsiveness	stress reponsive
HvBARKEann3	ABRE	cis-acting element involved in the abscisic acid responsiveness	stress reponsive
HvBARKEann4	ABRE	cis-acting element involved in the abscisic acid responsiveness	stress reponsive
HvBARKEann4	ABRE	cis-acting element involved in the abscisic acid responsiveness	stress reponsive
HvBARKEann4	ABRE	cis-acting element involved in the abscisic acid responsiveness	stress reponsive
HvBARKEann5	ABRE	cis-acting element involved in the abscisic acid responsiveness	stress reponsive
HvBARKEann5	ABRE	cis-acting element involved in the abscisic acid responsiveness	stress reponsive
HvBARKEann5	ABRE	cis-acting element involved in the abscisic acid responsiveness	stress reponsive
HvBARKEann5	ABRE	cis-acting element involved in the abscisic acid responsiveness	stress reponsive
HvBARKEann5	ABRE	cis-acting element involved in the abscisic acid responsiveness	stress reponsive
HvBARKEann5	ABRE	cis-acting element involved in the abscisic acid responsiveness	stress reponsive
HvBARKEann5	ABRE	cis-acting element involved in the abscisic acid responsiveness	stress reponsive
HvBARKEann5	ABRE	cis-acting element involved in the abscisic acid responsiveness	stress reponsive
HvBARKEann5	ABRE	cis-acting element involved in the abscisic acid responsiveness	stress reponsive
HvBARKEann5	ABRE	cis-acting element involved in the abscisic acid responsiveness	stress reponsive
HvBARKEann5	ABRE	cis-acting element involved in the abscisic acid responsiveness	stress reponsive
HvBARKEann6	ABRE	cis-acting element involved in the abscisic acid responsiveness	stress reponsive
HvBARKEann6	ABRE	cis-acting element involved in the abscisic acid responsiveness	stress reponsive
HvBARKEann6	ABRE	cis-acting element involved in the abscisic acid responsiveness	stress reponsive
HvBARKEann6	ABRE	cis-acting element involved in the abscisic acid responsiveness	stress reponsive
HvBARKEann7	ABRE	cis-acting element involved in the abscisic acid responsiveness	stress reponsive
HvBARKEann7	ABRE	cis-acting element involved in the abscisic acid responsiveness	stress reponsive
HvBARKEann7	ABRE	cis-acting element involved in the abscisic acid responsiveness	stress reponsive
HvBARKEann7	ABRE	cis-acting element involved in the abscisic acid responsiveness	stress reponsive
HvBARKEann7	ABRE	cis-acting element involved in the abscisic acid responsiveness	stress reponsive
HvBARKEann7	ABRE	cis-acting element involved in the abscisic acid responsiveness	stress reponsive
HvBARKEann7	ABRE	cis-acting element involved in the abscisic acid responsiveness	stress reponsive
HvBARKEann8	ABRE	cis-acting element involved in the abscisic acid responsiveness	stress reponsive
HvBARKEann8	ABRE	cis-acting element involved in the abscisic acid responsiveness	stress reponsive
HvBARKEann8	ABRE	cis-acting element involved in the abscisic acid responsiveness	stress reponsive
HvBARKEann8	ABRE	cis-acting element involved in the abscisic acid responsiveness	stress reponsive
HvBARKEann9	ABRE	cis-acting element involved in the abscisic acid responsiveness	stress reponsive
HvBARKEann10	ABRE	cis-acting element involved in the abscisic acid responsiveness	stress reponsive
HvBARKEann10	ABRE	cis-acting element involved in the abscisic acid responsiveness	stress reponsive
HvBARKEann10	ABRE	cis-acting element involved in the abscisic acid responsiveness	stress reponsive
HvBARKEann10	ABRE	cis-acting element involved in the abscisic acid responsiveness	stress reponsive
HvBARKEann10	ABRE	cis-acting element involved in the abscisic acid responsiveness	stress reponsive
HvBARKEann11	ABRE	cis-acting element involved in the abscisic acid responsiveness	stress reponsive
HvBARKEann11	ABRE	cis-acting element involved in the abscisic acid responsiveness	stress reponsive
HvBARKEann11	ABRE	cis-acting element involved in the abscisic acid responsiveness	stress reponsive
HvBARKEann11	ABRE	cis-acting element involved in the abscisic acid responsiveness	stress reponsive
HvBARKEann11	ABRE	cis-acting element involved in the abscisic acid responsiveness	stress reponsive
HvBARKEann11	ABRE	cis-acting element involved in the abscisic acid responsiveness	stress reponsive
HvBARKEann12	ABRE	cis-acting element involved in the abscisic acid responsiveness	stress reponsive
HvB1Kann1	ABRE	cis-acting element involved in the abscisic acid responsiveness	stress reponsive
HvB1Kann1	ABRE	cis-acting element involved in the abscisic acid responsiveness	stress reponsive
HvB1Kann1	ABRE	cis-acting element involved in the abscisic acid responsiveness	stress reponsive
HvB1Kann2	ABRE	cis-acting element involved in the abscisic acid responsiveness	stress reponsive
HvB1Kann2	ABRE	cis-acting element involved in the abscisic acid responsiveness	stress reponsive
HvB1Kann2	ABRE	cis-acting element involved in the abscisic acid responsiveness	stress reponsive
HvB1Kann3	ABRE	cis-acting element involved in the abscisic acid responsiveness	stress reponsive
HvB1Kann3	ABRE	cis-acting element involved in the abscisic acid responsiveness	stress reponsive
HvB1Kann3	ABRE	cis-acting element involved in the abscisic acid responsiveness	stress reponsive
HvB1Kann4	ABRE	cis-acting element involved in the abscisic acid responsiveness	stress reponsive
HvB1Kann4	ABRE	cis-acting element involved in the abscisic acid responsiveness	stress reponsive
HvB1Kann4	ABRE	cis-acting element involved in the abscisic acid responsiveness	stress reponsive
HvB1Kann4	ABRE	cis-acting element involved in the abscisic acid responsiveness	stress reponsive
HvB1Kann5	ABRE	cis-acting element involved in the abscisic acid responsiveness	stress reponsive
HvB1Kann5	ABRE	cis-acting element involved in the abscisic acid responsiveness	stress reponsive
HvB1Kann5	ABRE	cis-acting element involved in the abscisic acid responsiveness	stress reponsive
HvB1Kann5	ABRE	cis-acting element involved in the abscisic acid responsiveness	stress reponsive
HvB1Kann5	ABRE	cis-acting element involved in the abscisic acid responsiveness	stress reponsive
HvB1Kann5	ABRE	cis-acting element involved in the abscisic acid responsiveness	stress reponsive
HvB1Kann5	ABRE	cis-acting element involved in the abscisic acid responsiveness	stress reponsive
HvB1Kann5	ABRE	cis-acting element involved in the abscisic acid responsiveness	stress reponsive
HvB1Kann5	ABRE	cis-acting element involved in the abscisic acid responsiveness	stress reponsive
HvB1Kann5	ABRE	cis-acting element involved in the abscisic acid responsiveness	stress reponsive
HvB1Kann5	ABRE	cis-acting element involved in the abscisic acid responsiveness	stress reponsive
HvB1Kann6	ABRE	cis-acting element involved in the abscisic acid responsiveness	stress reponsive
HvB1Kann7	ABRE	cis-acting element involved in the abscisic acid responsiveness	stress reponsive
HvB1Kann7	ABRE	cis-acting element involved in the abscisic acid responsiveness	stress reponsive
HvB1Kann7	ABRE	cis-acting element involved in the abscisic acid responsiveness	stress reponsive
HvB1Kann7	ABRE	cis-acting element involved in the abscisic acid responsiveness	stress reponsive
HvB1Kann7	ABRE	cis-acting element involved in the abscisic acid responsiveness	stress reponsive
HvB1Kann7	ABRE	cis-acting element involved in the abscisic acid responsiveness	stress reponsive
HvB1Kann8	ABRE	cis-acting element involved in the abscisic acid responsiveness	stress reponsive
HvB1Kann9	ABRE	cis-acting element involved in the abscisic acid responsiveness	stress reponsive
HvB1Kann10	ABRE	cis-acting element involved in the abscisic acid responsiveness	stress reponsive
HvB1Kann10	ABRE	cis-acting element involved in the abscisic acid responsiveness	stress reponsive
HvB1Kann10	ABRE	cis-acting element involved in the abscisic acid responsiveness	stress reponsive
HvB1Kann10	ABRE	cis-acting element involved in the abscisic acid responsiveness	stress reponsive
HvB1Kann10	ABRE	cis-acting element involved in the abscisic acid responsiveness	stress reponsive
HvB1Kann11	ABRE	cis-acting element involved in the abscisic acid responsiveness	stress reponsive
HvB1Kann11	ABRE	cis-acting element involved in the abscisic acid responsiveness	stress reponsive
HvB1Kann11	ABRE	cis-acting element involved in the abscisic acid responsiveness	stress reponsive
HvB1Kann11	ABRE	cis-acting element involved in the abscisic acid responsiveness	stress reponsive
HvB1Kann11	ABRE	cis-acting element involved in the abscisic acid responsiveness	stress reponsive
HvB1Kann11	ABRE	cis-acting element involved in the abscisic acid responsiveness	stress reponsive
HvB1Kann12	ABRE	cis-acting element involved in the abscisic acid responsiveness	stress reponsive
HvGOLDENann1	ABRE	cis-acting element involved in the abscisic acid responsiveness	stress reponsive
HvGOLDENann1	ABRE	cis-acting element involved in the abscisic acid responsiveness	stress reponsive
HvGOLDENann2	ABRE	cis-acting element involved in the abscisic acid responsiveness	stress reponsive
HvGOLDENann2	ABRE	cis-acting element involved in the abscisic acid responsiveness	stress reponsive
HvGOLDENann2	ABRE	cis-acting element involved in the abscisic acid responsiveness	stress reponsive
HvGOLDENann3	ABRE	cis-acting element involved in the abscisic acid responsiveness	stress reponsive
HvGOLDENann3	ABRE	cis-acting element involved in the abscisic acid responsiveness	stress reponsive
HvGOLDENann3	ABRE	cis-acting element involved in the abscisic acid responsiveness	stress reponsive
HvGOLDENann4	ABRE	cis-acting element involved in the abscisic acid responsiveness	stress reponsive
HvGOLDENann4	ABRE	cis-acting element involved in the abscisic acid responsiveness	stress reponsive
HvGOLDENann4	ABRE	cis-acting element involved in the abscisic acid responsiveness	stress reponsive
HvGOLDENann5	ABRE	cis-acting element involved in the abscisic acid responsiveness	stress reponsive
HvGOLDENann5	ABRE	cis-acting element involved in the abscisic acid responsiveness	stress reponsive
HvGOLDENann5	ABRE	cis-acting element involved in the abscisic acid responsiveness	stress reponsive
HvGOLDENann5	ABRE	cis-acting element involved in the abscisic acid responsiveness	stress reponsive
HvGOLDENann5	ABRE	cis-acting element involved in the abscisic acid responsiveness	stress reponsive
HvGOLDENann5	ABRE	cis-acting element involved in the abscisic acid responsiveness	stress reponsive
HvGOLDENann5	ABRE	cis-acting element involved in the abscisic acid responsiveness	stress reponsive
HvGOLDENann5	ABRE	cis-acting element involved in the abscisic acid responsiveness	stress reponsive
HvGOLDENann5	ABRE	cis-acting element involved in the abscisic acid responsiveness	stress reponsive
HvGOLDENann5	ABRE	cis-acting element involved in the abscisic acid responsiveness	stress reponsive
HvGOLDENann5	ABRE	cis-acting element involved in the abscisic acid responsiveness	stress reponsive
HvGOLDENann6	ABRE	cis-acting element involved in the abscisic acid responsiveness	stress reponsive
HvGOLDENann6	ABRE	cis-acting element involved in the abscisic acid responsiveness	stress reponsive
HvGOLDENann6	ABRE	cis-acting element involved in the abscisic acid responsiveness	stress reponsive
HvGOLDENann6	ABRE	cis-acting element involved in the abscisic acid responsiveness	stress reponsive
HvGOLDENann7	ABRE	cis-acting element involved in the abscisic acid responsiveness	stress reponsive
HvGOLDENann7	ABRE	cis-acting element involved in the abscisic acid responsiveness	stress reponsive
HvGOLDENann7	ABRE	cis-acting element involved in the abscisic acid responsiveness	stress reponsive
HvGOLDENann7	ABRE	cis-acting element involved in the abscisic acid responsiveness	stress reponsive
HvGOLDENann7	ABRE	cis-acting element involved in the abscisic acid responsiveness	stress reponsive
HvGOLDENann7	ABRE	cis-acting element involved in the abscisic acid responsiveness	stress reponsive
HvGOLDENann7	ABRE	cis-acting element involved in the abscisic acid responsiveness	stress reponsive
HvGOLDENann8	ABRE	cis-acting element involved in the abscisic acid responsiveness	stress reponsive
HvGOLDENann8	ABRE	cis-acting element involved in the abscisic acid responsiveness	stress reponsive
HvGOLDENann8	ABRE	cis-acting element involved in the abscisic acid responsiveness	stress reponsive
HvGOLDENann8	ABRE	cis-acting element involved in the abscisic acid responsiveness	stress reponsive
HvGOLDENann9	ABRE	cis-acting element involved in the abscisic acid responsiveness	stress reponsive
HvGOLDENann10	ABRE	cis-acting element involved in the abscisic acid responsiveness	stress reponsive
HvGOLDENann10	ABRE	cis-acting element involved in the abscisic acid responsiveness	stress reponsive
HvGOLDENann10	ABRE	cis-acting element involved in the abscisic acid responsiveness	stress reponsive
HvGOLDENann10	ABRE	cis-acting element involved in the abscisic acid responsiveness	stress reponsive
HvGOLDENann10	ABRE	cis-acting element involved in the abscisic acid responsiveness	stress reponsive
HvGOLDENann11	ABRE	cis-acting element involved in the abscisic acid responsiveness	stress reponsive
HvGOLDENann11	ABRE	cis-acting element involved in the abscisic acid responsiveness	stress reponsive
HvGOLDENann11	ABRE	cis-acting element involved in the abscisic acid responsiveness	stress reponsive
HvGOLDENann11	ABRE	cis-acting element involved in the abscisic acid responsiveness	stress reponsive
HvGOLDENann11	ABRE	cis-acting element involved in the abscisic acid responsiveness	stress reponsive
HvGOLDENann11	ABRE	cis-acting element involved in the abscisic acid responsiveness	stress reponsive
HvGOLDENann12	ABRE	cis-acting element involved in the abscisic acid responsiveness	stress reponsive
Hv3365ann1	ABRE	cis-acting element involved in the abscisic acid responsiveness	stress reponsive
Hv3365ann1	ABRE	cis-acting element involved in the abscisic acid responsiveness	stress reponsive
Hv3365ann2	ABRE	cis-acting element involved in the abscisic acid responsiveness	stress reponsive
Hv3365ann2	ABRE	cis-acting element involved in the abscisic acid responsiveness	stress reponsive
Hv3365ann2	ABRE	cis-acting element involved in the abscisic acid responsiveness	stress reponsive
Hv3365ann2	ABRE	cis-acting element involved in the abscisic acid responsiveness	stress reponsive
Hv3365ann3	ABRE	cis-acting element involved in the abscisic acid responsiveness	stress reponsive
Hv3365ann3	ABRE	cis-acting element involved in the abscisic acid responsiveness	stress reponsive
Hv3365ann3	ABRE	cis-acting element involved in the abscisic acid responsiveness	stress reponsive
Hv3365ann4	ABRE	cis-acting element involved in the abscisic acid responsiveness	stress reponsive
Hv3365ann4	ABRE	cis-acting element involved in the abscisic acid responsiveness	stress reponsive
Hv3365ann4	ABRE	cis-acting element involved in the abscisic acid responsiveness	stress reponsive
Hv3365ann5	ABRE	cis-acting element involved in the abscisic acid responsiveness	stress reponsive
Hv3365ann5	ABRE	cis-acting element involved in the abscisic acid responsiveness	stress reponsive
Hv3365ann5	ABRE	cis-acting element involved in the abscisic acid responsiveness	stress reponsive
Hv3365ann5	ABRE	cis-acting element involved in the abscisic acid responsiveness	stress reponsive
Hv3365ann5	ABRE	cis-acting element involved in the abscisic acid responsiveness	stress reponsive
Hv3365ann5	ABRE	cis-acting element involved in the abscisic acid responsiveness	stress reponsive
Hv3365ann5	ABRE	cis-acting element involved in the abscisic acid responsiveness	stress reponsive
Hv3365ann5	ABRE	cis-acting element involved in the abscisic acid responsiveness	stress reponsive
Hv3365ann5	ABRE	cis-acting element involved in the abscisic acid responsiveness	stress reponsive
Hv3365ann5	ABRE	cis-acting element involved in the abscisic acid responsiveness	stress reponsive
Hv3365ann5	ABRE	cis-acting element involved in the abscisic acid responsiveness	stress reponsive
Hv3365ann6	ABRE	cis-acting element involved in the abscisic acid responsiveness	stress reponsive
Hv3365ann7	ABRE	cis-acting element involved in the abscisic acid responsiveness	stress reponsive
Hv3365ann7	ABRE	cis-acting element involved in the abscisic acid responsiveness	stress reponsive
Hv3365ann7	ABRE	cis-acting element involved in the abscisic acid responsiveness	stress reponsive
Hv3365ann7	ABRE	cis-acting element involved in the abscisic acid responsiveness	stress reponsive
Hv3365ann7	ABRE	cis-acting element involved in the abscisic acid responsiveness	stress reponsive
Hv3365ann7	ABRE	cis-acting element involved in the abscisic acid responsiveness	stress reponsive
Hv3365ann7	ABRE	cis-acting element involved in the abscisic acid responsiveness	stress reponsive
Hv3365ann8	ABRE	cis-acting element involved in the abscisic acid responsiveness	stress reponsive
Hv3365ann8	ABRE	cis-acting element involved in the abscisic acid responsiveness	stress reponsive
Hv3365ann8	ABRE	cis-acting element involved in the abscisic acid responsiveness	stress reponsive
Hv3365ann8	ABRE	cis-acting element involved in the abscisic acid responsiveness	stress reponsive
Hv3365ann9	ABRE	cis-acting element involved in the abscisic acid responsiveness	stress reponsive
Hv3365ann10	ABRE	cis-acting element involved in the abscisic acid responsiveness	stress reponsive
Hv3365ann10	ABRE	cis-acting element involved in the abscisic acid responsiveness	stress reponsive
Hv3365ann10	ABRE	cis-acting element involved in the abscisic acid responsiveness	stress reponsive
Hv3365ann10	ABRE	cis-acting element involved in the abscisic acid responsiveness	stress reponsive
Hv3365ann10	ABRE	cis-acting element involved in the abscisic acid responsiveness	stress reponsive
Hv3365ann11	ABRE	cis-acting element involved in the abscisic acid responsiveness	stress reponsive
Hv3365ann11	ABRE	cis-acting element involved in the abscisic acid responsiveness	stress reponsive
Hv3365ann11	ABRE	cis-acting element involved in the abscisic acid responsiveness	stress reponsive
Hv3365ann11	ABRE	cis-acting element involved in the abscisic acid responsiveness	stress reponsive
Hv3365ann11	ABRE	cis-acting element involved in the abscisic acid responsiveness	stress reponsive
Hv3365ann11	ABRE	cis-acting element involved in the abscisic acid responsiveness	stress reponsive
Hv3365ann12	ABRE	cis-acting element involved in the abscisic acid responsiveness	stress reponsive
HvIGRIann1	ABRE	cis-acting element involved in the abscisic acid responsiveness	stress reponsive
HvIGRIann1	ABRE	cis-acting element involved in the abscisic acid responsiveness	stress reponsive
HvIGRIann2	ABRE	cis-acting element involved in the abscisic acid responsiveness	stress reponsive
HvIGRIann2	ABRE	cis-acting element involved in the abscisic acid responsiveness	stress reponsive
HvIGRIann2	ABRE	cis-acting element involved in the abscisic acid responsiveness	stress reponsive
HvIGRIann3	ABRE	cis-acting element involved in the abscisic acid responsiveness	stress reponsive
HvIGRIann3	ABRE	cis-acting element involved in the abscisic acid responsiveness	stress reponsive
HvIGRIann3	ABRE	cis-acting element involved in the abscisic acid responsiveness	stress reponsive
HvIGRIann4	ABRE	cis-acting element involved in the abscisic acid responsiveness	stress reponsive
HvIGRIann4	ABRE	cis-acting element involved in the abscisic acid responsiveness	stress reponsive
HvIGRIann4	ABRE	cis-acting element involved in the abscisic acid responsiveness	stress reponsive
HvIGRIann5	ABRE	cis-acting element involved in the abscisic acid responsiveness	stress reponsive
HvIGRIann5	ABRE	cis-acting element involved in the abscisic acid responsiveness	stress reponsive
HvIGRIann5	ABRE	cis-acting element involved in the abscisic acid responsiveness	stress reponsive
HvIGRIann5	ABRE	cis-acting element involved in the abscisic acid responsiveness	stress reponsive
HvIGRIann5	ABRE	cis-acting element involved in the abscisic acid responsiveness	stress reponsive
HvIGRIann5	ABRE	cis-acting element involved in the abscisic acid responsiveness	stress reponsive
HvIGRIann5	ABRE	cis-acting element involved in the abscisic acid responsiveness	stress reponsive
HvIGRIann5	ABRE	cis-acting element involved in the abscisic acid responsiveness	stress reponsive
HvIGRIann5	ABRE	cis-acting element involved in the abscisic acid responsiveness	stress reponsive
HvIGRIann5	ABRE	cis-acting element involved in the abscisic acid responsiveness	stress reponsive
HvIGRIann5	ABRE	cis-acting element involved in the abscisic acid responsiveness	stress reponsive
HvIGRIann6	ABRE	cis-acting element involved in the abscisic acid responsiveness	stress reponsive
HvIGRIann7	ABRE	cis-acting element involved in the abscisic acid responsiveness	stress reponsive
HvIGRIann7	ABRE	cis-acting element involved in the abscisic acid responsiveness	stress reponsive
HvIGRIann7	ABRE	cis-acting element involved in the abscisic acid responsiveness	stress reponsive
HvIGRIann7	ABRE	cis-acting element involved in the abscisic acid responsiveness	stress reponsive
HvIGRIann8	ABRE	cis-acting element involved in the abscisic acid responsiveness	stress reponsive
HvIGRIann9	ABRE	cis-acting element involved in the abscisic acid responsiveness	stress reponsive
HvIGRIann10	ABRE	cis-acting element involved in the abscisic acid responsiveness	stress reponsive
HvIGRIann10	ABRE	cis-acting element involved in the abscisic acid responsiveness	stress reponsive
HvIGRIann10	ABRE	cis-acting element involved in the abscisic acid responsiveness	stress reponsive
HvIGRIann10	ABRE	cis-acting element involved in the abscisic acid responsiveness	stress reponsive
HvIGRIann10	ABRE	cis-acting element involved in the abscisic acid responsiveness	stress reponsive
HvIGRIann11	ABRE	cis-acting element involved in the abscisic acid responsiveness	stress reponsive
HvIGRIann11	ABRE	cis-acting element involved in the abscisic acid responsiveness	stress reponsive
HvIGRIann11	ABRE	cis-acting element involved in the abscisic acid responsiveness	stress reponsive
HvIGRIann11	ABRE	cis-acting element involved in the abscisic acid responsiveness	stress reponsive
HvIGRIann11	ABRE	cis-acting element involved in the abscisic acid responsiveness	stress reponsive
HvIGRIann11	ABRE	cis-acting element involved in the abscisic acid responsiveness	stress reponsive
HvIGRIann12	ABRE	cis-acting element involved in the abscisic acid responsiveness	stress reponsive
HvOUHann1	ABRE	cis-acting element involved in the abscisic acid responsiveness	stress reponsive
HvOUHann1	ABRE	cis-acting element involved in the abscisic acid responsiveness	stress reponsive
HvOUHann2	ABRE	cis-acting element involved in the abscisic acid responsiveness	stress reponsive
HvOUHann2	ABRE	cis-acting element involved in the abscisic acid responsiveness	stress reponsive
HvOUHann2	ABRE	cis-acting element involved in the abscisic acid responsiveness	stress reponsive
HvOUHann3	ABRE	cis-acting element involved in the abscisic acid responsiveness	stress reponsive
HvOUHann3	ABRE	cis-acting element involved in the abscisic acid responsiveness	stress reponsive
HvOUHann3	ABRE	cis-acting element involved in the abscisic acid responsiveness	stress reponsive
HvOUHann4	ABRE	cis-acting element involved in the abscisic acid responsiveness	stress reponsive
HvOUHann5	ABRE	cis-acting element involved in the abscisic acid responsiveness	stress reponsive
HvOUHann5	ABRE	cis-acting element involved in the abscisic acid responsiveness	stress reponsive
HvOUHann5	ABRE	cis-acting element involved in the abscisic acid responsiveness	stress reponsive
HvOUHann5	ABRE	cis-acting element involved in the abscisic acid responsiveness	stress reponsive
HvOUHann5	ABRE	cis-acting element involved in the abscisic acid responsiveness	stress reponsive
HvOUHann5	ABRE	cis-acting element involved in the abscisic acid responsiveness	stress reponsive
HvOUHann5	ABRE	cis-acting element involved in the abscisic acid responsiveness	stress reponsive
HvOUHann5	ABRE	cis-acting element involved in the abscisic acid responsiveness	stress reponsive
HvOUHann5	ABRE	cis-acting element involved in the abscisic acid responsiveness	stress reponsive
HvOUHann5	ABRE	cis-acting element involved in the abscisic acid responsiveness	stress reponsive
HvOUHann5	ABRE	cis-acting element involved in the abscisic acid responsiveness	stress reponsive
HvOUHann5	ABRE	cis-acting element involved in the abscisic acid responsiveness	stress reponsive
HvOUHann6	ABRE	cis-acting element involved in the abscisic acid responsiveness	stress reponsive
HvOUHann6	ABRE	cis-acting element involved in the abscisic acid responsiveness	stress reponsive
HvOUHann6	ABRE	cis-acting element involved in the abscisic acid responsiveness	stress reponsive
HvOUHann7	ABRE	cis-acting element involved in the abscisic acid responsiveness	stress reponsive
HvOUHann7	ABRE	cis-acting element involved in the abscisic acid responsiveness	stress reponsive
HvOUHann7	ABRE	cis-acting element involved in the abscisic acid responsiveness	stress reponsive
HvOUHann7	ABRE	cis-acting element involved in the abscisic acid responsiveness	stress reponsive
HvOUHann7	ABRE	cis-acting element involved in the abscisic acid responsiveness	stress reponsive
HvOUHann7	ABRE	cis-acting element involved in the abscisic acid responsiveness	stress reponsive
HvOUHann8	ABRE	cis-acting element involved in the abscisic acid responsiveness	stress reponsive
HvOUHann9	ABRE	cis-acting element involved in the abscisic acid responsiveness	stress reponsive
HvOUHann10	ABRE	cis-acting element involved in the abscisic acid responsiveness	stress reponsive
HvOUHann10	ABRE	cis-acting element involved in the abscisic acid responsiveness	stress reponsive
HvOUHann10	ABRE	cis-acting element involved in the abscisic acid responsiveness	stress reponsive
HvOUHann10	ABRE	cis-acting element involved in the abscisic acid responsiveness	stress reponsive
HvOUHann10	ABRE	cis-acting element involved in the abscisic acid responsiveness	stress reponsive
HvOUHann10	ABRE	cis-acting element involved in the abscisic acid responsiveness	stress reponsive
HvOUHann11	ABRE	cis-acting element involved in the abscisic acid responsiveness	stress reponsive
HvOUHann11	ABRE	cis-acting element involved in the abscisic acid responsiveness	stress reponsive
HvOUHann11	ABRE	cis-acting element involved in the abscisic acid responsiveness	stress reponsive
HvOUHann11	ABRE	cis-acting element involved in the abscisic acid responsiveness	stress reponsive
HvOUHann11	ABRE	cis-acting element involved in the abscisic acid responsiveness	stress reponsive
HvOUHann12	ABRE	cis-acting element involved in the abscisic acid responsiveness	stress reponsive
HvMOREXann1	ACE	cis-acting element involved in light responsiveness	light responsive
HvMOREXann2	ACE	cis-acting element involved in light responsiveness	light responsive
HvMOREXann5	ACE	cis-acting element involved in light responsiveness	light responsive
HvMOREXann5	ACE	cis-acting element involved in light responsiveness	light responsive
HvMOREXann12	ACE	cis-acting element involved in light responsiveness	light responsive
HvN1ann1	ACE	cis-acting element involved in light responsiveness	light responsive
HvN1ann3	ACE	cis-acting element involved in light responsiveness	light responsive
HvN1ann6	ACE	cis-acting element involved in light responsiveness	light responsive
HvN1ann6	ACE	cis-acting element involved in light responsiveness	light responsive
HvN1ann4	ACE	cis-acting element involved in light responsiveness	light responsive
HvN1ann4	ACE	cis-acting element involved in light responsiveness	light responsive
HvN1ann11	ACE	cis-acting element involved in light responsiveness	light responsive
HvS1ann2	ACE	cis-acting element involved in light responsiveness	light responsive
HvS1ann1	ACE	cis-acting element involved in light responsiveness	light responsive
HvS1ann4	ACE	cis-acting element involved in light responsiveness	light responsive
HvS1ann12	ACE	cis-acting element involved in light responsiveness	light responsive
Hv10350ann1	ACE	cis-acting element involved in light responsiveness	light responsive
Hv10350ann2	ACE	cis-acting element involved in light responsiveness	light responsive
Hv10350ann5	ACE	cis-acting element involved in light responsiveness	light responsive
Hv10350ann5	ACE	cis-acting element involved in light responsiveness	light responsive
Hv10350ann12	ACE	cis-acting element involved in light responsiveness	light responsive
Hv13821ann1	ACE	cis-acting element involved in light responsiveness	light responsive
Hv13821ann2	ACE	cis-acting element involved in light responsiveness	light responsive
Hv13821ann5	ACE	cis-acting element involved in light responsiveness	light responsive
Hv13821ann5	ACE	cis-acting element involved in light responsiveness	light responsive
Hv13821ann12	ACE	cis-acting element involved in light responsiveness	light responsive
Hv21599ann1	ACE	cis-acting element involved in light responsiveness	light responsive
Hv21599ann2	ACE	cis-acting element involved in light responsiveness	light responsive
Hv21599ann5	ACE	cis-acting element involved in light responsiveness	light responsive
Hv21599ann12	ACE	cis-acting element involved in light responsiveness	light responsive
HvBARKEann1	ACE	cis-acting element involved in light responsiveness	light responsive
HvBARKEann2	ACE	cis-acting element involved in light responsiveness	light responsive
HvBARKEann5	ACE	cis-acting element involved in light responsiveness	light responsive
HvBARKEann6	ACE	cis-acting element involved in light responsiveness	light responsive
HvBARKEann12	ACE	cis-acting element involved in light responsiveness	light responsive
HvB1Kann2	ACE	cis-acting element involved in light responsiveness	light responsive
HvB1Kann5	ACE	cis-acting element involved in light responsiveness	light responsive
HvB1Kann5	ACE	cis-acting element involved in light responsiveness	light responsive
HvB1Kann12	ACE	cis-acting element involved in light responsiveness	light responsive
HvGOLDENann1	ACE	cis-acting element involved in light responsiveness	light responsive
HvGOLDENann2	ACE	cis-acting element involved in light responsiveness	light responsive
HvGOLDENann5	ACE	cis-acting element involved in light responsiveness	light responsive
HvGOLDENann6	ACE	cis-acting element involved in light responsiveness	light responsive
HvGOLDENann12	ACE	cis-acting element involved in light responsiveness	light responsive
Hv3365ann1	ACE	cis-acting element involved in light responsiveness	light responsive
Hv3365ann2	ACE	cis-acting element involved in light responsiveness	light responsive
Hv3365ann5	ACE	cis-acting element involved in light responsiveness	light responsive
Hv3365ann5	ACE	cis-acting element involved in light responsiveness	light responsive
Hv3365ann12	ACE	cis-acting element involved in light responsiveness	light responsive
HvIGRIann1	ACE	cis-acting element involved in light responsiveness	light responsive
HvIGRIann2	ACE	cis-acting element involved in light responsiveness	light responsive
HvIGRIann5	ACE	cis-acting element involved in light responsiveness	light responsive
HvIGRIann12	ACE	cis-acting element involved in light responsiveness	light responsive
HvOUHann1	ACE	cis-acting element involved in light responsiveness	light responsive
HvOUHann2	ACE	cis-acting element involved in light responsiveness	light responsive
HvOUHann5	ACE	cis-acting element involved in light responsiveness	light responsive
HvOUHann5	ACE	cis-acting element involved in light responsiveness	light responsive
HvOUHann6	ACE	cis-acting element involved in light responsiveness	light responsive
HvOUHann12	ACE	cis-acting element involved in light responsiveness	light responsive
HvMOREXann3	AE-box	part of a module for light response	light responsive
HvMOREXann3	AE-box	part of a module for light response	light responsive
HvMOREXann10	AE-box	part of a module for light response	light responsive
HvMOREXann11	AE-box	part of a module for light response	light responsive
HvN1ann2	AE-box	part of a module for light response	light responsive
HvN1ann2	AE-box	part of a module for light response	light responsive
HvN1ann9	AE-box	part of a module for light response	light responsive
HvN1ann9	AE-box	part of a module for light response	light responsive
HvS1ann3	AE-box	part of a module for light response	light responsive
HvS1ann3	AE-box	part of a module for light response	light responsive
HvS1ann10	AE-box	part of a module for light response	light responsive
HvS1ann11	AE-box	part of a module for light response	light responsive
Hv10350ann3	AE-box	part of a module for light response	light responsive
Hv10350ann3	AE-box	part of a module for light response	light responsive
Hv10350ann10	AE-box	part of a module for light response	light responsive
Hv10350ann11	AE-box	part of a module for light response	light responsive
Hv13821ann3	AE-box	part of a module for light response	light responsive
Hv13821ann3	AE-box	part of a module for light response	light responsive
Hv13821ann10	AE-box	part of a module for light response	light responsive
Hv13821ann11	AE-box	part of a module for light response	light responsive
Hv21599ann3	AE-box	part of a module for light response	light responsive
Hv21599ann3	AE-box	part of a module for light response	light responsive
Hv21599ann10	AE-box	part of a module for light response	light responsive
Hv21599ann11	AE-box	part of a module for light response	light responsive
HvBARKEann3	AE-box	part of a module for light response	light responsive
HvBARKEann3	AE-box	part of a module for light response	light responsive
HvBARKEann10	AE-box	part of a module for light response	light responsive
HvBARKEann11	AE-box	part of a module for light response	light responsive
HvB1Kann3	AE-box	part of a module for light response	light responsive
HvB1Kann3	AE-box	part of a module for light response	light responsive
HvB1Kann10	AE-box	part of a module for light response	light responsive
HvGOLDENann3	AE-box	part of a module for light response	light responsive
HvGOLDENann3	AE-box	part of a module for light response	light responsive
HvGOLDENann10	AE-box	part of a module for light response	light responsive
HvGOLDENann11	AE-box	part of a module for light response	light responsive
Hv3365ann3	AE-box	part of a module for light response	light responsive
Hv3365ann3	AE-box	part of a module for light response	light responsive
Hv3365ann10	AE-box	part of a module for light response	light responsive
Hv3365ann11	AE-box	part of a module for light response	light responsive
HvIGRIann3	AE-box	part of a module for light response	light responsive
HvIGRIann3	AE-box	part of a module for light response	light responsive
HvIGRIann10	AE-box	part of a module for light response	light responsive
HvIGRIann11	AE-box	part of a module for light response	light responsive
HvOUHann3	AE-box	part of a module for light response	light responsive
HvOUHann10	AE-box	part of a module for light response	light responsive
HvMOREXann1	ARE	cis-acting regulatory element essential for the anaerobic induction	stress reponsive
HvMOREXann1	ARE	cis-acting regulatory element essential for the anaerobic induction	stress reponsive
HvMOREXann2	ARE	cis-acting regulatory element essential for the anaerobic induction	stress reponsive
HvMOREXann2	ARE	cis-acting regulatory element essential for the anaerobic induction	stress reponsive
HvMOREXann2	ARE	cis-acting regulatory element essential for the anaerobic induction	stress reponsive
HvMOREXann3	ARE	cis-acting regulatory element essential for the anaerobic induction	stress reponsive
HvMOREXann3	ARE	cis-acting regulatory element essential for the anaerobic induction	stress reponsive
HvMOREXann3	ARE	cis-acting regulatory element essential for the anaerobic induction	stress reponsive
HvMOREXann4	ARE	cis-acting regulatory element essential for the anaerobic induction	stress reponsive
HvMOREXann4	ARE	cis-acting regulatory element essential for the anaerobic induction	stress reponsive
HvMOREXann5	ARE	cis-acting regulatory element essential for the anaerobic induction	stress reponsive
HvMOREXann5	ARE	cis-acting regulatory element essential for the anaerobic induction	stress reponsive
HvMOREXann6	ARE	cis-acting regulatory element essential for the anaerobic induction	stress reponsive
HvMOREXann6	ARE	cis-acting regulatory element essential for the anaerobic induction	stress reponsive
HvMOREXann6	ARE	cis-acting regulatory element essential for the anaerobic induction	stress reponsive
HvMOREXann6	ARE	cis-acting regulatory element essential for the anaerobic induction	stress reponsive
HvMOREXann8	ARE	cis-acting regulatory element essential for the anaerobic induction	stress reponsive
HvMOREXann10	ARE	cis-acting regulatory element essential for the anaerobic induction	stress reponsive
HvMOREXann10	ARE	cis-acting regulatory element essential for the anaerobic induction	stress reponsive
HvMOREXann10	ARE	cis-acting regulatory element essential for the anaerobic induction	stress reponsive
HvMOREXann10	ARE	cis-acting regulatory element essential for the anaerobic induction	stress reponsive
HvMOREXann12	ARE	cis-acting regulatory element essential for the anaerobic induction	stress reponsive
HvMOREXann12	ARE	cis-acting regulatory element essential for the anaerobic induction	stress reponsive
HvN1ann1	ARE	cis-acting regulatory element essential for the anaerobic induction	stress reponsive
HvN1ann1	ARE	cis-acting regulatory element essential for the anaerobic induction	stress reponsive
HvN1ann3	ARE	cis-acting regulatory element essential for the anaerobic induction	stress reponsive
HvN1ann3	ARE	cis-acting regulatory element essential for the anaerobic induction	stress reponsive
HvN1ann3	ARE	cis-acting regulatory element essential for the anaerobic induction	stress reponsive
HvN1ann2	ARE	cis-acting regulatory element essential for the anaerobic induction	stress reponsive
HvN1ann2	ARE	cis-acting regulatory element essential for the anaerobic induction	stress reponsive
HvN1ann2	ARE	cis-acting regulatory element essential for the anaerobic induction	stress reponsive
HvN1ann5	ARE	cis-acting regulatory element essential for the anaerobic induction	stress reponsive
HvN1ann5	ARE	cis-acting regulatory element essential for the anaerobic induction	stress reponsive
HvN1ann6	ARE	cis-acting regulatory element essential for the anaerobic induction	stress reponsive
HvN1ann4	ARE	cis-acting regulatory element essential for the anaerobic induction	stress reponsive
HvN1ann8	ARE	cis-acting regulatory element essential for the anaerobic induction	stress reponsive
HvN1ann9	ARE	cis-acting regulatory element essential for the anaerobic induction	stress reponsive
HvN1ann9	ARE	cis-acting regulatory element essential for the anaerobic induction	stress reponsive
HvN1ann9	ARE	cis-acting regulatory element essential for the anaerobic induction	stress reponsive
HvN1ann9	ARE	cis-acting regulatory element essential for the anaerobic induction	stress reponsive
HvN1ann11	ARE	cis-acting regulatory element essential for the anaerobic induction	stress reponsive
HvN1ann11	ARE	cis-acting regulatory element essential for the anaerobic induction	stress reponsive
HvN1ann12	ARE	cis-acting regulatory element essential for the anaerobic induction	stress reponsive
HvN1ann12	ARE	cis-acting regulatory element essential for the anaerobic induction	stress reponsive
HvS1ann2	ARE	cis-acting regulatory element essential for the anaerobic induction	stress reponsive
HvS1ann2	ARE	cis-acting regulatory element essential for the anaerobic induction	stress reponsive
HvS1ann1	ARE	cis-acting regulatory element essential for the anaerobic induction	stress reponsive
HvS1ann1	ARE	cis-acting regulatory element essential for the anaerobic induction	stress reponsive
HvS1ann1	ARE	cis-acting regulatory element essential for the anaerobic induction	stress reponsive
HvS1ann1	ARE	cis-acting regulatory element essential for the anaerobic induction	stress reponsive
HvS1ann3	ARE	cis-acting regulatory element essential for the anaerobic induction	stress reponsive
HvS1ann3	ARE	cis-acting regulatory element essential for the anaerobic induction	stress reponsive
HvS1ann3	ARE	cis-acting regulatory element essential for the anaerobic induction	stress reponsive
HvS1ann5	ARE	cis-acting regulatory element essential for the anaerobic induction	stress reponsive
HvS1ann5	ARE	cis-acting regulatory element essential for the anaerobic induction	stress reponsive
HvS1ann4	ARE	cis-acting regulatory element essential for the anaerobic induction	stress reponsive
HvS1ann4	ARE	cis-acting regulatory element essential for the anaerobic induction	stress reponsive
HvS1ann6	ARE	cis-acting regulatory element essential for the anaerobic induction	stress reponsive
HvS1ann6	ARE	cis-acting regulatory element essential for the anaerobic induction	stress reponsive
HvS1ann6	ARE	cis-acting regulatory element essential for the anaerobic induction	stress reponsive
HvS1ann6	ARE	cis-acting regulatory element essential for the anaerobic induction	stress reponsive
HvS1ann6	ARE	cis-acting regulatory element essential for the anaerobic induction	stress reponsive
HvS1ann7	ARE	cis-acting regulatory element essential for the anaerobic induction	stress reponsive
HvS1ann7	ARE	cis-acting regulatory element essential for the anaerobic induction	stress reponsive
HvS1ann7	ARE	cis-acting regulatory element essential for the anaerobic induction	stress reponsive
HvS1ann9	ARE	cis-acting regulatory element essential for the anaerobic induction	stress reponsive
HvS1ann8	ARE	cis-acting regulatory element essential for the anaerobic induction	stress reponsive
HvS1ann10	ARE	cis-acting regulatory element essential for the anaerobic induction	stress reponsive
HvS1ann10	ARE	cis-acting regulatory element essential for the anaerobic induction	stress reponsive
HvS1ann10	ARE	cis-acting regulatory element essential for the anaerobic induction	stress reponsive
HvS1ann10	ARE	cis-acting regulatory element essential for the anaerobic induction	stress reponsive
HvS1ann12	ARE	cis-acting regulatory element essential for the anaerobic induction	stress reponsive
HvS1ann12	ARE	cis-acting regulatory element essential for the anaerobic induction	stress reponsive
Hv10350ann1	ARE	cis-acting regulatory element essential for the anaerobic induction	stress reponsive
Hv10350ann1	ARE	cis-acting regulatory element essential for the anaerobic induction	stress reponsive
Hv10350ann2	ARE	cis-acting regulatory element essential for the anaerobic induction	stress reponsive
Hv10350ann2	ARE	cis-acting regulatory element essential for the anaerobic induction	stress reponsive
Hv10350ann2	ARE	cis-acting regulatory element essential for the anaerobic induction	stress reponsive
Hv10350ann3	ARE	cis-acting regulatory element essential for the anaerobic induction	stress reponsive
Hv10350ann3	ARE	cis-acting regulatory element essential for the anaerobic induction	stress reponsive
Hv10350ann3	ARE	cis-acting regulatory element essential for the anaerobic induction	stress reponsive
Hv10350ann4	ARE	cis-acting regulatory element essential for the anaerobic induction	stress reponsive
Hv10350ann4	ARE	cis-acting regulatory element essential for the anaerobic induction	stress reponsive
Hv10350ann5	ARE	cis-acting regulatory element essential for the anaerobic induction	stress reponsive
Hv10350ann5	ARE	cis-acting regulatory element essential for the anaerobic induction	stress reponsive
Hv10350ann6	ARE	cis-acting regulatory element essential for the anaerobic induction	stress reponsive
Hv10350ann6	ARE	cis-acting regulatory element essential for the anaerobic induction	stress reponsive
Hv10350ann8	ARE	cis-acting regulatory element essential for the anaerobic induction	stress reponsive
Hv10350ann10	ARE	cis-acting regulatory element essential for the anaerobic induction	stress reponsive
Hv10350ann10	ARE	cis-acting regulatory element essential for the anaerobic induction	stress reponsive
Hv10350ann10	ARE	cis-acting regulatory element essential for the anaerobic induction	stress reponsive
Hv10350ann10	ARE	cis-acting regulatory element essential for the anaerobic induction	stress reponsive
Hv10350ann12	ARE	cis-acting regulatory element essential for the anaerobic induction	stress reponsive
Hv10350ann12	ARE	cis-acting regulatory element essential for the anaerobic induction	stress reponsive
Hv13821ann1	ARE	cis-acting regulatory element essential for the anaerobic induction	stress reponsive
Hv13821ann1	ARE	cis-acting regulatory element essential for the anaerobic induction	stress reponsive
Hv13821ann2	ARE	cis-acting regulatory element essential for the anaerobic induction	stress reponsive
Hv13821ann2	ARE	cis-acting regulatory element essential for the anaerobic induction	stress reponsive
Hv13821ann2	ARE	cis-acting regulatory element essential for the anaerobic induction	stress reponsive
Hv13821ann3	ARE	cis-acting regulatory element essential for the anaerobic induction	stress reponsive
Hv13821ann3	ARE	cis-acting regulatory element essential for the anaerobic induction	stress reponsive
Hv13821ann3	ARE	cis-acting regulatory element essential for the anaerobic induction	stress reponsive
Hv13821ann4	ARE	cis-acting regulatory element essential for the anaerobic induction	stress reponsive
Hv13821ann4	ARE	cis-acting regulatory element essential for the anaerobic induction	stress reponsive
Hv13821ann5	ARE	cis-acting regulatory element essential for the anaerobic induction	stress reponsive
Hv13821ann5	ARE	cis-acting regulatory element essential for the anaerobic induction	stress reponsive
Hv13821ann6	ARE	cis-acting regulatory element essential for the anaerobic induction	stress reponsive
Hv13821ann6	ARE	cis-acting regulatory element essential for the anaerobic induction	stress reponsive
Hv13821ann6	ARE	cis-acting regulatory element essential for the anaerobic induction	stress reponsive
Hv13821ann6	ARE	cis-acting regulatory element essential for the anaerobic induction	stress reponsive
Hv13821ann6	ARE	cis-acting regulatory element essential for the anaerobic induction	stress reponsive
Hv13821ann8	ARE	cis-acting regulatory element essential for the anaerobic induction	stress reponsive
Hv13821ann10	ARE	cis-acting regulatory element essential for the anaerobic induction	stress reponsive
Hv13821ann10	ARE	cis-acting regulatory element essential for the anaerobic induction	stress reponsive
Hv13821ann10	ARE	cis-acting regulatory element essential for the anaerobic induction	stress reponsive
Hv13821ann10	ARE	cis-acting regulatory element essential for the anaerobic induction	stress reponsive
Hv13821ann12	ARE	cis-acting regulatory element essential for the anaerobic induction	stress reponsive
Hv13821ann12	ARE	cis-acting regulatory element essential for the anaerobic induction	stress reponsive
Hv21599ann1	ARE	cis-acting regulatory element essential for the anaerobic induction	stress reponsive
Hv21599ann1	ARE	cis-acting regulatory element essential for the anaerobic induction	stress reponsive
Hv21599ann2	ARE	cis-acting regulatory element essential for the anaerobic induction	stress reponsive
Hv21599ann2	ARE	cis-acting regulatory element essential for the anaerobic induction	stress reponsive
Hv21599ann2	ARE	cis-acting regulatory element essential for the anaerobic induction	stress reponsive
Hv21599ann3	ARE	cis-acting regulatory element essential for the anaerobic induction	stress reponsive
Hv21599ann3	ARE	cis-acting regulatory element essential for the anaerobic induction	stress reponsive
Hv21599ann3	ARE	cis-acting regulatory element essential for the anaerobic induction	stress reponsive
Hv21599ann4	ARE	cis-acting regulatory element essential for the anaerobic induction	stress reponsive
Hv21599ann4	ARE	cis-acting regulatory element essential for the anaerobic induction	stress reponsive
Hv21599ann5	ARE	cis-acting regulatory element essential for the anaerobic induction	stress reponsive
Hv21599ann5	ARE	cis-acting regulatory element essential for the anaerobic induction	stress reponsive
Hv21599ann6	ARE	cis-acting regulatory element essential for the anaerobic induction	stress reponsive
Hv21599ann6	ARE	cis-acting regulatory element essential for the anaerobic induction	stress reponsive
Hv21599ann8	ARE	cis-acting regulatory element essential for the anaerobic induction	stress reponsive
Hv21599ann10	ARE	cis-acting regulatory element essential for the anaerobic induction	stress reponsive
Hv21599ann10	ARE	cis-acting regulatory element essential for the anaerobic induction	stress reponsive
Hv21599ann10	ARE	cis-acting regulatory element essential for the anaerobic induction	stress reponsive
Hv21599ann10	ARE	cis-acting regulatory element essential for the anaerobic induction	stress reponsive
Hv21599ann12	ARE	cis-acting regulatory element essential for the anaerobic induction	stress reponsive
Hv21599ann12	ARE	cis-acting regulatory element essential for the anaerobic induction	stress reponsive
HvBARKEann1	ARE	cis-acting regulatory element essential for the anaerobic induction	stress reponsive
HvBARKEann1	ARE	cis-acting regulatory element essential for the anaerobic induction	stress reponsive
HvBARKEann2	ARE	cis-acting regulatory element essential for the anaerobic induction	stress reponsive
HvBARKEann2	ARE	cis-acting regulatory element essential for the anaerobic induction	stress reponsive
HvBARKEann2	ARE	cis-acting regulatory element essential for the anaerobic induction	stress reponsive
HvBARKEann3	ARE	cis-acting regulatory element essential for the anaerobic induction	stress reponsive
HvBARKEann3	ARE	cis-acting regulatory element essential for the anaerobic induction	stress reponsive
HvBARKEann3	ARE	cis-acting regulatory element essential for the anaerobic induction	stress reponsive
HvBARKEann4	ARE	cis-acting regulatory element essential for the anaerobic induction	stress reponsive
HvBARKEann4	ARE	cis-acting regulatory element essential for the anaerobic induction	stress reponsive
HvBARKEann5	ARE	cis-acting regulatory element essential for the anaerobic induction	stress reponsive
HvBARKEann5	ARE	cis-acting regulatory element essential for the anaerobic induction	stress reponsive
HvBARKEann6	ARE	cis-acting regulatory element essential for the anaerobic induction	stress reponsive
HvBARKEann8	ARE	cis-acting regulatory element essential for the anaerobic induction	stress reponsive
HvBARKEann10	ARE	cis-acting regulatory element essential for the anaerobic induction	stress reponsive
HvBARKEann10	ARE	cis-acting regulatory element essential for the anaerobic induction	stress reponsive
HvBARKEann10	ARE	cis-acting regulatory element essential for the anaerobic induction	stress reponsive
HvBARKEann10	ARE	cis-acting regulatory element essential for the anaerobic induction	stress reponsive
HvBARKEann12	ARE	cis-acting regulatory element essential for the anaerobic induction	stress reponsive
HvBARKEann12	ARE	cis-acting regulatory element essential for the anaerobic induction	stress reponsive
HvB1Kann1	ARE	cis-acting regulatory element essential for the anaerobic induction	stress reponsive
HvB1Kann2	ARE	cis-acting regulatory element essential for the anaerobic induction	stress reponsive
HvB1Kann2	ARE	cis-acting regulatory element essential for the anaerobic induction	stress reponsive
HvB1Kann3	ARE	cis-acting regulatory element essential for the anaerobic induction	stress reponsive
HvB1Kann3	ARE	cis-acting regulatory element essential for the anaerobic induction	stress reponsive
HvB1Kann3	ARE	cis-acting regulatory element essential for the anaerobic induction	stress reponsive
HvB1Kann4	ARE	cis-acting regulatory element essential for the anaerobic induction	stress reponsive
HvB1Kann4	ARE	cis-acting regulatory element essential for the anaerobic induction	stress reponsive
HvB1Kann5	ARE	cis-acting regulatory element essential for the anaerobic induction	stress reponsive
HvB1Kann5	ARE	cis-acting regulatory element essential for the anaerobic induction	stress reponsive
HvB1Kann6	ARE	cis-acting regulatory element essential for the anaerobic induction	stress reponsive
HvB1Kann6	ARE	cis-acting regulatory element essential for the anaerobic induction	stress reponsive
HvB1Kann6	ARE	cis-acting regulatory element essential for the anaerobic induction	stress reponsive
HvB1Kann7	ARE	cis-acting regulatory element essential for the anaerobic induction	stress reponsive
HvB1Kann8	ARE	cis-acting regulatory element essential for the anaerobic induction	stress reponsive
HvB1Kann10	ARE	cis-acting regulatory element essential for the anaerobic induction	stress reponsive
HvB1Kann10	ARE	cis-acting regulatory element essential for the anaerobic induction	stress reponsive
HvB1Kann10	ARE	cis-acting regulatory element essential for the anaerobic induction	stress reponsive
HvB1Kann10	ARE	cis-acting regulatory element essential for the anaerobic induction	stress reponsive
HvB1Kann12	ARE	cis-acting regulatory element essential for the anaerobic induction	stress reponsive
HvB1Kann12	ARE	cis-acting regulatory element essential for the anaerobic induction	stress reponsive
HvGOLDENann1	ARE	cis-acting regulatory element essential for the anaerobic induction	stress reponsive
HvGOLDENann1	ARE	cis-acting regulatory element essential for the anaerobic induction	stress reponsive
HvGOLDENann2	ARE	cis-acting regulatory element essential for the anaerobic induction	stress reponsive
HvGOLDENann2	ARE	cis-acting regulatory element essential for the anaerobic induction	stress reponsive
HvGOLDENann2	ARE	cis-acting regulatory element essential for the anaerobic induction	stress reponsive
HvGOLDENann3	ARE	cis-acting regulatory element essential for the anaerobic induction	stress reponsive
HvGOLDENann3	ARE	cis-acting regulatory element essential for the anaerobic induction	stress reponsive
HvGOLDENann3	ARE	cis-acting regulatory element essential for the anaerobic induction	stress reponsive
HvGOLDENann4	ARE	cis-acting regulatory element essential for the anaerobic induction	stress reponsive
HvGOLDENann4	ARE	cis-acting regulatory element essential for the anaerobic induction	stress reponsive
HvGOLDENann5	ARE	cis-acting regulatory element essential for the anaerobic induction	stress reponsive
HvGOLDENann5	ARE	cis-acting regulatory element essential for the anaerobic induction	stress reponsive
HvGOLDENann6	ARE	cis-acting regulatory element essential for the anaerobic induction	stress reponsive
HvGOLDENann8	ARE	cis-acting regulatory element essential for the anaerobic induction	stress reponsive
HvGOLDENann10	ARE	cis-acting regulatory element essential for the anaerobic induction	stress reponsive
HvGOLDENann10	ARE	cis-acting regulatory element essential for the anaerobic induction	stress reponsive
HvGOLDENann10	ARE	cis-acting regulatory element essential for the anaerobic induction	stress reponsive
HvGOLDENann10	ARE	cis-acting regulatory element essential for the anaerobic induction	stress reponsive
HvGOLDENann12	ARE	cis-acting regulatory element essential for the anaerobic induction	stress reponsive
HvGOLDENann12	ARE	cis-acting regulatory element essential for the anaerobic induction	stress reponsive
Hv3365ann1	ARE	cis-acting regulatory element essential for the anaerobic induction	stress reponsive
Hv3365ann1	ARE	cis-acting regulatory element essential for the anaerobic induction	stress reponsive
Hv3365ann2	ARE	cis-acting regulatory element essential for the anaerobic induction	stress reponsive
Hv3365ann2	ARE	cis-acting regulatory element essential for the anaerobic induction	stress reponsive
Hv3365ann2	ARE	cis-acting regulatory element essential for the anaerobic induction	stress reponsive
Hv3365ann3	ARE	cis-acting regulatory element essential for the anaerobic induction	stress reponsive
Hv3365ann3	ARE	cis-acting regulatory element essential for the anaerobic induction	stress reponsive
Hv3365ann3	ARE	cis-acting regulatory element essential for the anaerobic induction	stress reponsive
Hv3365ann4	ARE	cis-acting regulatory element essential for the anaerobic induction	stress reponsive
Hv3365ann4	ARE	cis-acting regulatory element essential for the anaerobic induction	stress reponsive
Hv3365ann5	ARE	cis-acting regulatory element essential for the anaerobic induction	stress reponsive
Hv3365ann5	ARE	cis-acting regulatory element essential for the anaerobic induction	stress reponsive
Hv3365ann6	ARE	cis-acting regulatory element essential for the anaerobic induction	stress reponsive
Hv3365ann6	ARE	cis-acting regulatory element essential for the anaerobic induction	stress reponsive
Hv3365ann6	ARE	cis-acting regulatory element essential for the anaerobic induction	stress reponsive
Hv3365ann6	ARE	cis-acting regulatory element essential for the anaerobic induction	stress reponsive
Hv3365ann8	ARE	cis-acting regulatory element essential for the anaerobic induction	stress reponsive
Hv3365ann10	ARE	cis-acting regulatory element essential for the anaerobic induction	stress reponsive
Hv3365ann10	ARE	cis-acting regulatory element essential for the anaerobic induction	stress reponsive
Hv3365ann10	ARE	cis-acting regulatory element essential for the anaerobic induction	stress reponsive
Hv3365ann10	ARE	cis-acting regulatory element essential for the anaerobic induction	stress reponsive
Hv3365ann12	ARE	cis-acting regulatory element essential for the anaerobic induction	stress reponsive
Hv3365ann12	ARE	cis-acting regulatory element essential for the anaerobic induction	stress reponsive
HvIGRIann1	ARE	cis-acting regulatory element essential for the anaerobic induction	stress reponsive
HvIGRIann1	ARE	cis-acting regulatory element essential for the anaerobic induction	stress reponsive
HvIGRIann2	ARE	cis-acting regulatory element essential for the anaerobic induction	stress reponsive
HvIGRIann2	ARE	cis-acting regulatory element essential for the anaerobic induction	stress reponsive
HvIGRIann2	ARE	cis-acting regulatory element essential for the anaerobic induction	stress reponsive
HvIGRIann3	ARE	cis-acting regulatory element essential for the anaerobic induction	stress reponsive
HvIGRIann3	ARE	cis-acting regulatory element essential for the anaerobic induction	stress reponsive
HvIGRIann3	ARE	cis-acting regulatory element essential for the anaerobic induction	stress reponsive
HvIGRIann4	ARE	cis-acting regulatory element essential for the anaerobic induction	stress reponsive
HvIGRIann4	ARE	cis-acting regulatory element essential for the anaerobic induction	stress reponsive
HvIGRIann5	ARE	cis-acting regulatory element essential for the anaerobic induction	stress reponsive
HvIGRIann5	ARE	cis-acting regulatory element essential for the anaerobic induction	stress reponsive
HvIGRIann6	ARE	cis-acting regulatory element essential for the anaerobic induction	stress reponsive
HvIGRIann6	ARE	cis-acting regulatory element essential for the anaerobic induction	stress reponsive
HvIGRIann8	ARE	cis-acting regulatory element essential for the anaerobic induction	stress reponsive
HvIGRIann10	ARE	cis-acting regulatory element essential for the anaerobic induction	stress reponsive
HvIGRIann10	ARE	cis-acting regulatory element essential for the anaerobic induction	stress reponsive
HvIGRIann10	ARE	cis-acting regulatory element essential for the anaerobic induction	stress reponsive
HvIGRIann10	ARE	cis-acting regulatory element essential for the anaerobic induction	stress reponsive
HvIGRIann12	ARE	cis-acting regulatory element essential for the anaerobic induction	stress reponsive
HvOUHann1	ARE	cis-acting regulatory element essential for the anaerobic induction	stress reponsive
HvOUHann1	ARE	cis-acting regulatory element essential for the anaerobic induction	stress reponsive
HvOUHann2	ARE	cis-acting regulatory element essential for the anaerobic induction	stress reponsive
HvOUHann2	ARE	cis-acting regulatory element essential for the anaerobic induction	stress reponsive
HvOUHann2	ARE	cis-acting regulatory element essential for the anaerobic induction	stress reponsive
HvOUHann3	ARE	cis-acting regulatory element essential for the anaerobic induction	stress reponsive
HvOUHann3	ARE	cis-acting regulatory element essential for the anaerobic induction	stress reponsive
HvOUHann3	ARE	cis-acting regulatory element essential for the anaerobic induction	stress reponsive
HvOUHann4	ARE	cis-acting regulatory element essential for the anaerobic induction	stress reponsive
HvOUHann4	ARE	cis-acting regulatory element essential for the anaerobic induction	stress reponsive
HvOUHann5	ARE	cis-acting regulatory element essential for the anaerobic induction	stress reponsive
HvOUHann5	ARE	cis-acting regulatory element essential for the anaerobic induction	stress reponsive
HvOUHann6	ARE	cis-acting regulatory element essential for the anaerobic induction	stress reponsive
HvOUHann8	ARE	cis-acting regulatory element essential for the anaerobic induction	stress reponsive
HvOUHann10	ARE	cis-acting regulatory element essential for the anaerobic induction	stress reponsive
HvOUHann10	ARE	cis-acting regulatory element essential for the anaerobic induction	stress reponsive
HvOUHann10	ARE	cis-acting regulatory element essential for the anaerobic induction	stress reponsive
HvOUHann12	ARE	cis-acting regulatory element essential for the anaerobic induction	stress reponsive
HvMOREXann4	ATC-motif	part of a conserved DNA module involved in light responsiveness	light responsive
HvMOREXann7	ATC-motif	part of a conserved DNA module involved in light responsiveness	light responsive
HvMOREXann12	ATC-motif	part of a conserved DNA module involved in light responsiveness	light responsive
HvN1ann5	ATC-motif	part of a conserved DNA module involved in light responsiveness	light responsive
HvN1ann7	ATC-motif	part of a conserved DNA module involved in light responsiveness	light responsive
HvN1ann11	ATC-motif	part of a conserved DNA module involved in light responsiveness	light responsive
HvS1ann5	ATC-motif	part of a conserved DNA module involved in light responsiveness	light responsive
HvS1ann9	ATC-motif	part of a conserved DNA module involved in light responsiveness	light responsive
HvS1ann12	ATC-motif	part of a conserved DNA module involved in light responsiveness	light responsive
Hv10350ann4	ATC-motif	part of a conserved DNA module involved in light responsiveness	light responsive
Hv10350ann7	ATC-motif	part of a conserved DNA module involved in light responsiveness	light responsive
Hv10350ann12	ATC-motif	part of a conserved DNA module involved in light responsiveness	light responsive
Hv13821ann4	ATC-motif	part of a conserved DNA module involved in light responsiveness	light responsive
Hv13821ann7	ATC-motif	part of a conserved DNA module involved in light responsiveness	light responsive
Hv13821ann12	ATC-motif	part of a conserved DNA module involved in light responsiveness	light responsive
Hv21599ann4	ATC-motif	part of a conserved DNA module involved in light responsiveness	light responsive
Hv21599ann7	ATC-motif	part of a conserved DNA module involved in light responsiveness	light responsive
Hv21599ann12	ATC-motif	part of a conserved DNA module involved in light responsiveness	light responsive
HvBARKEann4	ATC-motif	part of a conserved DNA module involved in light responsiveness	light responsive
HvBARKEann7	ATC-motif	part of a conserved DNA module involved in light responsiveness	light responsive
HvBARKEann12	ATC-motif	part of a conserved DNA module involved in light responsiveness	light responsive
HvB1Kann1	ATC-motif	part of a conserved DNA module involved in light responsiveness	light responsive
HvB1Kann4	ATC-motif	part of a conserved DNA module involved in light responsiveness	light responsive
HvB1Kann7	ATC-motif	part of a conserved DNA module involved in light responsiveness	light responsive
HvB1Kann12	ATC-motif	part of a conserved DNA module involved in light responsiveness	light responsive
HvGOLDENann4	ATC-motif	part of a conserved DNA module involved in light responsiveness	light responsive
HvGOLDENann7	ATC-motif	part of a conserved DNA module involved in light responsiveness	light responsive
HvGOLDENann12	ATC-motif	part of a conserved DNA module involved in light responsiveness	light responsive
Hv3365ann4	ATC-motif	part of a conserved DNA module involved in light responsiveness	light responsive
Hv3365ann7	ATC-motif	part of a conserved DNA module involved in light responsiveness	light responsive
Hv3365ann12	ATC-motif	part of a conserved DNA module involved in light responsiveness	light responsive
HvIGRIann4	ATC-motif	part of a conserved DNA module involved in light responsiveness	light responsive
HvIGRIann7	ATC-motif	part of a conserved DNA module involved in light responsiveness	light responsive
HvIGRIann12	ATC-motif	part of a conserved DNA module involved in light responsiveness	light responsive
HvOUHann4	ATC-motif	part of a conserved DNA module involved in light responsiveness	light responsive
HvOUHann7	ATC-motif	part of a conserved DNA module involved in light responsiveness	light responsive
HvOUHann12	ATC-motif	part of a conserved DNA module involved in light responsiveness	light responsive
HvMOREXann2	ATCT-motif	part of a conserved DNA module involved in light responsiveness	light responsive
HvMOREXann6	ATCT-motif	part of a conserved DNA module involved in light responsiveness	light responsive
HvN1ann3	ATCT-motif	part of a conserved DNA module involved in light responsiveness	light responsive
HvN1ann8	ATCT-motif	part of a conserved DNA module involved in light responsiveness	light responsive
HvS1ann1	ATCT-motif	part of a conserved DNA module involved in light responsiveness	light responsive
HvS1ann6	ATCT-motif	part of a conserved DNA module involved in light responsiveness	light responsive
HvS1ann7	ATCT-motif	part of a conserved DNA module involved in light responsiveness	light responsive
HvS1ann8	ATCT-motif	part of a conserved DNA module involved in light responsiveness	light responsive
Hv10350ann2	ATCT-motif	part of a conserved DNA module involved in light responsiveness	light responsive
Hv10350ann6	ATCT-motif	part of a conserved DNA module involved in light responsiveness	light responsive
Hv13821ann2	ATCT-motif	part of a conserved DNA module involved in light responsiveness	light responsive
Hv13821ann6	ATCT-motif	part of a conserved DNA module involved in light responsiveness	light responsive
Hv13821ann8	ATCT-motif	part of a conserved DNA module involved in light responsiveness	light responsive
Hv21599ann2	ATCT-motif	part of a conserved DNA module involved in light responsiveness	light responsive
Hv21599ann6	ATCT-motif	part of a conserved DNA module involved in light responsiveness	light responsive
HvBARKEann2	ATCT-motif	part of a conserved DNA module involved in light responsiveness	light responsive
HvB1Kann2	ATCT-motif	part of a conserved DNA module involved in light responsiveness	light responsive
HvB1Kann8	ATCT-motif	part of a conserved DNA module involved in light responsiveness	light responsive
HvGOLDENann2	ATCT-motif	part of a conserved DNA module involved in light responsiveness	light responsive
Hv3365ann2	ATCT-motif	part of a conserved DNA module involved in light responsiveness	light responsive
Hv3365ann6	ATCT-motif	part of a conserved DNA module involved in light responsiveness	light responsive
HvIGRIann2	ATCT-motif	part of a conserved DNA module involved in light responsiveness	light responsive
HvIGRIann6	ATCT-motif	part of a conserved DNA module involved in light responsiveness	light responsive
HvIGRIann8	ATCT-motif	part of a conserved DNA module involved in light responsiveness	light responsive
HvOUHann2	ATCT-motif	part of a conserved DNA module involved in light responsiveness	light responsive
HvOUHann8	ATCT-motif	part of a conserved DNA module involved in light responsiveness	light responsive
HvMOREXann7	AuxRR-core	cis-acting regulatory element involved in auxin responsiveness	hormone responsive
HvMOREXann9	AuxRR-core	cis-acting regulatory element involved in auxin responsiveness	hormone responsive
HvN1ann12	AuxRR-core	cis-acting regulatory element involved in auxin responsiveness	hormone responsive
Hv10350ann7	AuxRR-core	cis-acting regulatory element involved in auxin responsiveness	hormone responsive
Hv10350ann9	AuxRR-core	cis-acting regulatory element involved in auxin responsiveness	hormone responsive
Hv13821ann7	AuxRR-core	cis-acting regulatory element involved in auxin responsiveness	hormone responsive
Hv13821ann9	AuxRR-core	cis-acting regulatory element involved in auxin responsiveness	hormone responsive
Hv21599ann7	AuxRR-core	cis-acting regulatory element involved in auxin responsiveness	hormone responsive
Hv21599ann9	AuxRR-core	cis-acting regulatory element involved in auxin responsiveness	hormone responsive
HvBARKEann7	AuxRR-core	cis-acting regulatory element involved in auxin responsiveness	hormone responsive
HvBARKEann9	AuxRR-core	cis-acting regulatory element involved in auxin responsiveness	hormone responsive
HvB1Kann9	AuxRR-core	cis-acting regulatory element involved in auxin responsiveness	hormone responsive
HvGOLDENann7	AuxRR-core	cis-acting regulatory element involved in auxin responsiveness	hormone responsive
HvGOLDENann9	AuxRR-core	cis-acting regulatory element involved in auxin responsiveness	hormone responsive
Hv3365ann7	AuxRR-core	cis-acting regulatory element involved in auxin responsiveness	hormone responsive
Hv3365ann9	AuxRR-core	cis-acting regulatory element involved in auxin responsiveness	hormone responsive
HvIGRIann9	AuxRR-core	cis-acting regulatory element involved in auxin responsiveness	hormone responsive
HvOUHann9	AuxRR-core	cis-acting regulatory element involved in auxin responsiveness	hormone responsive
HvOUHann11	AuxRR-core	cis-acting regulatory element involved in auxin responsiveness	hormone responsive
HvMOREXann3	Box 4	part of a conserved DNA module involved in light responsiveness	light responsive
HvMOREXann3	Box 4	part of a conserved DNA module involved in light responsiveness	light responsive
HvMOREXann4	Box 4	part of a conserved DNA module involved in light responsiveness	light responsive
HvMOREXann4	Box 4	part of a conserved DNA module involved in light responsiveness	light responsive
HvMOREXann5	Box 4	part of a conserved DNA module involved in light responsiveness	light responsive
HvMOREXann8	Box 4	part of a conserved DNA module involved in light responsiveness	light responsive
HvMOREXann11	Box 4	part of a conserved DNA module involved in light responsiveness	light responsive
HvMOREXann12	Box 4	part of a conserved DNA module involved in light responsiveness	light responsive
HvMOREXann12	Box 4	part of a conserved DNA module involved in light responsiveness	light responsive
HvMOREXann12	Box 4	part of a conserved DNA module involved in light responsiveness	light responsive
HvN1ann2	Box 4	part of a conserved DNA module involved in light responsiveness	light responsive
HvN1ann2	Box 4	part of a conserved DNA module involved in light responsiveness	light responsive
HvN1ann2	Box 4	part of a conserved DNA module involved in light responsiveness	light responsive
HvN1ann5	Box 4	part of a conserved DNA module involved in light responsiveness	light responsive
HvN1ann7	Box 4	part of a conserved DNA module involved in light responsiveness	light responsive
HvN1ann10	Box 4	part of a conserved DNA module involved in light responsiveness	light responsive
HvN1ann11	Box 4	part of a conserved DNA module involved in light responsiveness	light responsive
HvN1ann11	Box 4	part of a conserved DNA module involved in light responsiveness	light responsive
HvN1ann11	Box 4	part of a conserved DNA module involved in light responsiveness	light responsive
HvS1ann3	Box 4	part of a conserved DNA module involved in light responsiveness	light responsive
HvS1ann3	Box 4	part of a conserved DNA module involved in light responsiveness	light responsive
HvS1ann3	Box 4	part of a conserved DNA module involved in light responsiveness	light responsive
HvS1ann5	Box 4	part of a conserved DNA module involved in light responsiveness	light responsive
HvS1ann5	Box 4	part of a conserved DNA module involved in light responsiveness	light responsive
HvS1ann4	Box 4	part of a conserved DNA module involved in light responsiveness	light responsive
HvS1ann9	Box 4	part of a conserved DNA module involved in light responsiveness	light responsive
HvS1ann11	Box 4	part of a conserved DNA module involved in light responsiveness	light responsive
HvS1ann12	Box 4	part of a conserved DNA module involved in light responsiveness	light responsive
HvS1ann12	Box 4	part of a conserved DNA module involved in light responsiveness	light responsive
HvS1ann12	Box 4	part of a conserved DNA module involved in light responsiveness	light responsive
Hv10350ann3	Box 4	part of a conserved DNA module involved in light responsiveness	light responsive
Hv10350ann3	Box 4	part of a conserved DNA module involved in light responsiveness	light responsive
Hv10350ann3	Box 4	part of a conserved DNA module involved in light responsiveness	light responsive
Hv10350ann4	Box 4	part of a conserved DNA module involved in light responsiveness	light responsive
Hv10350ann4	Box 4	part of a conserved DNA module involved in light responsiveness	light responsive
Hv10350ann5	Box 4	part of a conserved DNA module involved in light responsiveness	light responsive
Hv10350ann8	Box 4	part of a conserved DNA module involved in light responsiveness	light responsive
Hv10350ann11	Box 4	part of a conserved DNA module involved in light responsiveness	light responsive
Hv10350ann12	Box 4	part of a conserved DNA module involved in light responsiveness	light responsive
Hv10350ann12	Box 4	part of a conserved DNA module involved in light responsiveness	light responsive
Hv10350ann12	Box 4	part of a conserved DNA module involved in light responsiveness	light responsive
Hv13821ann3	Box 4	part of a conserved DNA module involved in light responsiveness	light responsive
Hv13821ann3	Box 4	part of a conserved DNA module involved in light responsiveness	light responsive
Hv13821ann3	Box 4	part of a conserved DNA module involved in light responsiveness	light responsive
Hv13821ann4	Box 4	part of a conserved DNA module involved in light responsiveness	light responsive
Hv13821ann4	Box 4	part of a conserved DNA module involved in light responsiveness	light responsive
Hv13821ann5	Box 4	part of a conserved DNA module involved in light responsiveness	light responsive
Hv13821ann7	Box 4	part of a conserved DNA module involved in light responsiveness	light responsive
Hv13821ann11	Box 4	part of a conserved DNA module involved in light responsiveness	light responsive
Hv13821ann12	Box 4	part of a conserved DNA module involved in light responsiveness	light responsive
Hv13821ann12	Box 4	part of a conserved DNA module involved in light responsiveness	light responsive
Hv13821ann12	Box 4	part of a conserved DNA module involved in light responsiveness	light responsive
Hv21599ann3	Box 4	part of a conserved DNA module involved in light responsiveness	light responsive
Hv21599ann3	Box 4	part of a conserved DNA module involved in light responsiveness	light responsive
Hv21599ann3	Box 4	part of a conserved DNA module involved in light responsiveness	light responsive
Hv21599ann4	Box 4	part of a conserved DNA module involved in light responsiveness	light responsive
Hv21599ann4	Box 4	part of a conserved DNA module involved in light responsiveness	light responsive
Hv21599ann5	Box 4	part of a conserved DNA module involved in light responsiveness	light responsive
Hv21599ann8	Box 4	part of a conserved DNA module involved in light responsiveness	light responsive
Hv21599ann11	Box 4	part of a conserved DNA module involved in light responsiveness	light responsive
Hv21599ann12	Box 4	part of a conserved DNA module involved in light responsiveness	light responsive
Hv21599ann12	Box 4	part of a conserved DNA module involved in light responsiveness	light responsive
Hv21599ann12	Box 4	part of a conserved DNA module involved in light responsiveness	light responsive
HvBARKEann3	Box 4	part of a conserved DNA module involved in light responsiveness	light responsive
HvBARKEann3	Box 4	part of a conserved DNA module involved in light responsiveness	light responsive
HvBARKEann3	Box 4	part of a conserved DNA module involved in light responsiveness	light responsive
HvBARKEann4	Box 4	part of a conserved DNA module involved in light responsiveness	light responsive
HvBARKEann4	Box 4	part of a conserved DNA module involved in light responsiveness	light responsive
HvBARKEann5	Box 4	part of a conserved DNA module involved in light responsiveness	light responsive
HvBARKEann6	Box 4	part of a conserved DNA module involved in light responsiveness	light responsive
HvBARKEann8	Box 4	part of a conserved DNA module involved in light responsiveness	light responsive
HvBARKEann11	Box 4	part of a conserved DNA module involved in light responsiveness	light responsive
HvBARKEann12	Box 4	part of a conserved DNA module involved in light responsiveness	light responsive
HvBARKEann12	Box 4	part of a conserved DNA module involved in light responsiveness	light responsive
HvBARKEann12	Box 4	part of a conserved DNA module involved in light responsiveness	light responsive
HvB1Kann3	Box 4	part of a conserved DNA module involved in light responsiveness	light responsive
HvB1Kann3	Box 4	part of a conserved DNA module involved in light responsiveness	light responsive
HvB1Kann3	Box 4	part of a conserved DNA module involved in light responsiveness	light responsive
HvB1Kann4	Box 4	part of a conserved DNA module involved in light responsiveness	light responsive
HvB1Kann4	Box 4	part of a conserved DNA module involved in light responsiveness	light responsive
HvB1Kann5	Box 4	part of a conserved DNA module involved in light responsiveness	light responsive
HvB1Kann7	Box 4	part of a conserved DNA module involved in light responsiveness	light responsive
HvB1Kann11	Box 4	part of a conserved DNA module involved in light responsiveness	light responsive
HvB1Kann12	Box 4	part of a conserved DNA module involved in light responsiveness	light responsive
HvB1Kann12	Box 4	part of a conserved DNA module involved in light responsiveness	light responsive
HvB1Kann12	Box 4	part of a conserved DNA module involved in light responsiveness	light responsive
HvGOLDENann3	Box 4	part of a conserved DNA module involved in light responsiveness	light responsive
HvGOLDENann3	Box 4	part of a conserved DNA module involved in light responsiveness	light responsive
HvGOLDENann3	Box 4	part of a conserved DNA module involved in light responsiveness	light responsive
HvGOLDENann4	Box 4	part of a conserved DNA module involved in light responsiveness	light responsive
HvGOLDENann4	Box 4	part of a conserved DNA module involved in light responsiveness	light responsive
HvGOLDENann5	Box 4	part of a conserved DNA module involved in light responsiveness	light responsive
HvGOLDENann6	Box 4	part of a conserved DNA module involved in light responsiveness	light responsive
HvGOLDENann8	Box 4	part of a conserved DNA module involved in light responsiveness	light responsive
HvGOLDENann11	Box 4	part of a conserved DNA module involved in light responsiveness	light responsive
HvGOLDENann12	Box 4	part of a conserved DNA module involved in light responsiveness	light responsive
HvGOLDENann12	Box 4	part of a conserved DNA module involved in light responsiveness	light responsive
HvGOLDENann12	Box 4	part of a conserved DNA module involved in light responsiveness	light responsive
Hv3365ann3	Box 4	part of a conserved DNA module involved in light responsiveness	light responsive
Hv3365ann3	Box 4	part of a conserved DNA module involved in light responsiveness	light responsive
Hv3365ann3	Box 4	part of a conserved DNA module involved in light responsiveness	light responsive
Hv3365ann4	Box 4	part of a conserved DNA module involved in light responsiveness	light responsive
Hv3365ann4	Box 4	part of a conserved DNA module involved in light responsiveness	light responsive
Hv3365ann5	Box 4	part of a conserved DNA module involved in light responsiveness	light responsive
Hv3365ann8	Box 4	part of a conserved DNA module involved in light responsiveness	light responsive
Hv3365ann11	Box 4	part of a conserved DNA module involved in light responsiveness	light responsive
Hv3365ann12	Box 4	part of a conserved DNA module involved in light responsiveness	light responsive
Hv3365ann12	Box 4	part of a conserved DNA module involved in light responsiveness	light responsive
Hv3365ann12	Box 4	part of a conserved DNA module involved in light responsiveness	light responsive
HvIGRIann3	Box 4	part of a conserved DNA module involved in light responsiveness	light responsive
HvIGRIann3	Box 4	part of a conserved DNA module involved in light responsiveness	light responsive
HvIGRIann3	Box 4	part of a conserved DNA module involved in light responsiveness	light responsive
HvIGRIann4	Box 4	part of a conserved DNA module involved in light responsiveness	light responsive
HvIGRIann4	Box 4	part of a conserved DNA module involved in light responsiveness	light responsive
HvIGRIann5	Box 4	part of a conserved DNA module involved in light responsiveness	light responsive
HvIGRIann7	Box 4	part of a conserved DNA module involved in light responsiveness	light responsive
HvIGRIann7	Box 4	part of a conserved DNA module involved in light responsiveness	light responsive
HvIGRIann11	Box 4	part of a conserved DNA module involved in light responsiveness	light responsive
HvIGRIann12	Box 4	part of a conserved DNA module involved in light responsiveness	light responsive
HvIGRIann12	Box 4	part of a conserved DNA module involved in light responsiveness	light responsive
HvIGRIann12	Box 4	part of a conserved DNA module involved in light responsiveness	light responsive
HvOUHann3	Box 4	part of a conserved DNA module involved in light responsiveness	light responsive
HvOUHann3	Box 4	part of a conserved DNA module involved in light responsiveness	light responsive
HvOUHann3	Box 4	part of a conserved DNA module involved in light responsiveness	light responsive
HvOUHann4	Box 4	part of a conserved DNA module involved in light responsiveness	light responsive
HvOUHann4	Box 4	part of a conserved DNA module involved in light responsiveness	light responsive
HvOUHann5	Box 4	part of a conserved DNA module involved in light responsiveness	light responsive
HvOUHann6	Box 4	part of a conserved DNA module involved in light responsiveness	light responsive
HvOUHann7	Box 4	part of a conserved DNA module involved in light responsiveness	light responsive
HvOUHann11	Box 4	part of a conserved DNA module involved in light responsiveness	light responsive
HvOUHann12	Box 4	part of a conserved DNA module involved in light responsiveness	light responsive
HvOUHann12	Box 4	part of a conserved DNA module involved in light responsiveness	light responsive
HvOUHann12	Box 4	part of a conserved DNA module involved in light responsiveness	light responsive
HvMOREXann11	CAG-motif	part of a light response element	light responsive
HvN1ann10	CAG-motif	part of a light response element	light responsive
HvS1ann11	CAG-motif	part of a light response element	light responsive
Hv13821ann11	CAG-motif	part of a light response element	light responsive
HvB1Kann11	CAG-motif	part of a light response element	light responsive
HvGOLDENann11	CAG-motif	part of a light response element	light responsive
HvIGRIann11	CAG-motif	part of a light response element	light responsive
HvOUHann11	CAG-motif	part of a light response element	light responsive
HvMOREXann1	CAT-box	cis-acting regulatory element related to meristem expression	Growth and development
HvMOREXann3	CAT-box	cis-acting regulatory element related to meristem expression	Growth and development
HvMOREXann3	CAT-box	cis-acting regulatory element related to meristem expression	Growth and development
HvMOREXann4	CAT-box	cis-acting regulatory element related to meristem expression	Growth and development
HvMOREXann7	CAT-box	cis-acting regulatory element related to meristem expression	Growth and development
HvMOREXann8	CAT-box	cis-acting regulatory element related to meristem expression	Growth and development
HvMOREXann11	CAT-box	cis-acting regulatory element related to meristem expression	Growth and development
HvMOREXann11	CAT-box	cis-acting regulatory element related to meristem expression	Growth and development
HvMOREXann11	CAT-box	cis-acting regulatory element related to meristem expression	Growth and development
HvMOREXann12	CAT-box	cis-acting regulatory element related to meristem expression	Growth and development
HvN1ann1	CAT-box	cis-acting regulatory element related to meristem expression	Growth and development
HvN1ann2	CAT-box	cis-acting regulatory element related to meristem expression	Growth and development
HvN1ann5	CAT-box	cis-acting regulatory element related to meristem expression	Growth and development
HvN1ann5	CAT-box	cis-acting regulatory element related to meristem expression	Growth and development
HvN1ann7	CAT-box	cis-acting regulatory element related to meristem expression	Growth and development
HvN1ann8	CAT-box	cis-acting regulatory element related to meristem expression	Growth and development
HvN1ann8	CAT-box	cis-acting regulatory element related to meristem expression	Growth and development
HvN1ann10	CAT-box	cis-acting regulatory element related to meristem expression	Growth and development
HvN1ann10	CAT-box	cis-acting regulatory element related to meristem expression	Growth and development
HvN1ann10	CAT-box	cis-acting regulatory element related to meristem expression	Growth and development
HvN1ann11	CAT-box	cis-acting regulatory element related to meristem expression	Growth and development
HvS1ann2	CAT-box	cis-acting regulatory element related to meristem expression	Growth and development
HvS1ann3	CAT-box	cis-acting regulatory element related to meristem expression	Growth and development
HvS1ann3	CAT-box	cis-acting regulatory element related to meristem expression	Growth and development
HvS1ann5	CAT-box	cis-acting regulatory element related to meristem expression	Growth and development
HvS1ann5	CAT-box	cis-acting regulatory element related to meristem expression	Growth and development
HvS1ann6	CAT-box	cis-acting regulatory element related to meristem expression	Growth and development
HvS1ann7	CAT-box	cis-acting regulatory element related to meristem expression	Growth and development
HvS1ann9	CAT-box	cis-acting regulatory element related to meristem expression	Growth and development
HvS1ann8	CAT-box	cis-acting regulatory element related to meristem expression	Growth and development
HvS1ann8	CAT-box	cis-acting regulatory element related to meristem expression	Growth and development
HvS1ann11	CAT-box	cis-acting regulatory element related to meristem expression	Growth and development
HvS1ann11	CAT-box	cis-acting regulatory element related to meristem expression	Growth and development
HvS1ann11	CAT-box	cis-acting regulatory element related to meristem expression	Growth and development
HvS1ann12	CAT-box	cis-acting regulatory element related to meristem expression	Growth and development
Hv10350ann1	CAT-box	cis-acting regulatory element related to meristem expression	Growth and development
Hv10350ann3	CAT-box	cis-acting regulatory element related to meristem expression	Growth and development
Hv10350ann3	CAT-box	cis-acting regulatory element related to meristem expression	Growth and development
Hv10350ann4	CAT-box	cis-acting regulatory element related to meristem expression	Growth and development
Hv10350ann4	CAT-box	cis-acting regulatory element related to meristem expression	Growth and development
Hv10350ann7	CAT-box	cis-acting regulatory element related to meristem expression	Growth and development
Hv10350ann8	CAT-box	cis-acting regulatory element related to meristem expression	Growth and development
Hv10350ann9	CAT-box	cis-acting regulatory element related to meristem expression	Growth and development
Hv10350ann11	CAT-box	cis-acting regulatory element related to meristem expression	Growth and development
Hv10350ann11	CAT-box	cis-acting regulatory element related to meristem expression	Growth and development
Hv10350ann11	CAT-box	cis-acting regulatory element related to meristem expression	Growth and development
Hv10350ann12	CAT-box	cis-acting regulatory element related to meristem expression	Growth and development
Hv13821ann1	CAT-box	cis-acting regulatory element related to meristem expression	Growth and development
Hv13821ann3	CAT-box	cis-acting regulatory element related to meristem expression	Growth and development
Hv13821ann4	CAT-box	cis-acting regulatory element related to meristem expression	Growth and development
Hv13821ann4	CAT-box	cis-acting regulatory element related to meristem expression	Growth and development
Hv13821ann7	CAT-box	cis-acting regulatory element related to meristem expression	Growth and development
Hv13821ann8	CAT-box	cis-acting regulatory element related to meristem expression	Growth and development
Hv13821ann9	CAT-box	cis-acting regulatory element related to meristem expression	Growth and development
Hv13821ann11	CAT-box	cis-acting regulatory element related to meristem expression	Growth and development
Hv13821ann11	CAT-box	cis-acting regulatory element related to meristem expression	Growth and development
Hv13821ann11	CAT-box	cis-acting regulatory element related to meristem expression	Growth and development
Hv13821ann12	CAT-box	cis-acting regulatory element related to meristem expression	Growth and development
Hv21599ann1	CAT-box	cis-acting regulatory element related to meristem expression	Growth and development
Hv21599ann3	CAT-box	cis-acting regulatory element related to meristem expression	Growth and development
Hv21599ann4	CAT-box	cis-acting regulatory element related to meristem expression	Growth and development
Hv21599ann4	CAT-box	cis-acting regulatory element related to meristem expression	Growth and development
Hv21599ann7	CAT-box	cis-acting regulatory element related to meristem expression	Growth and development
Hv21599ann8	CAT-box	cis-acting regulatory element related to meristem expression	Growth and development
Hv21599ann9	CAT-box	cis-acting regulatory element related to meristem expression	Growth and development
Hv21599ann11	CAT-box	cis-acting regulatory element related to meristem expression	Growth and development
Hv21599ann11	CAT-box	cis-acting regulatory element related to meristem expression	Growth and development
Hv21599ann11	CAT-box	cis-acting regulatory element related to meristem expression	Growth and development
Hv21599ann12	CAT-box	cis-acting regulatory element related to meristem expression	Growth and development
HvBARKEann1	CAT-box	cis-acting regulatory element related to meristem expression	Growth and development
HvBARKEann3	CAT-box	cis-acting regulatory element related to meristem expression	Growth and development
HvBARKEann3	CAT-box	cis-acting regulatory element related to meristem expression	Growth and development
HvBARKEann4	CAT-box	cis-acting regulatory element related to meristem expression	Growth and development
HvBARKEann4	CAT-box	cis-acting regulatory element related to meristem expression	Growth and development
HvBARKEann7	CAT-box	cis-acting regulatory element related to meristem expression	Growth and development
HvBARKEann8	CAT-box	cis-acting regulatory element related to meristem expression	Growth and development
HvBARKEann9	CAT-box	cis-acting regulatory element related to meristem expression	Growth and development
HvBARKEann11	CAT-box	cis-acting regulatory element related to meristem expression	Growth and development
HvBARKEann11	CAT-box	cis-acting regulatory element related to meristem expression	Growth and development
HvBARKEann11	CAT-box	cis-acting regulatory element related to meristem expression	Growth and development
HvBARKEann12	CAT-box	cis-acting regulatory element related to meristem expression	Growth and development
HvB1Kann1	CAT-box	cis-acting regulatory element related to meristem expression	Growth and development
HvB1Kann3	CAT-box	cis-acting regulatory element related to meristem expression	Growth and development
HvB1Kann3	CAT-box	cis-acting regulatory element related to meristem expression	Growth and development
HvB1Kann4	CAT-box	cis-acting regulatory element related to meristem expression	Growth and development
HvB1Kann4	CAT-box	cis-acting regulatory element related to meristem expression	Growth and development
HvB1Kann7	CAT-box	cis-acting regulatory element related to meristem expression	Growth and development
HvB1Kann8	CAT-box	cis-acting regulatory element related to meristem expression	Growth and development
HvB1Kann8	CAT-box	cis-acting regulatory element related to meristem expression	Growth and development
HvB1Kann11	CAT-box	cis-acting regulatory element related to meristem expression	Growth and development
HvB1Kann11	CAT-box	cis-acting regulatory element related to meristem expression	Growth and development
HvB1Kann11	CAT-box	cis-acting regulatory element related to meristem expression	Growth and development
HvB1Kann12	CAT-box	cis-acting regulatory element related to meristem expression	Growth and development
HvGOLDENann1	CAT-box	cis-acting regulatory element related to meristem expression	Growth and development
HvGOLDENann3	CAT-box	cis-acting regulatory element related to meristem expression	Growth and development
HvGOLDENann3	CAT-box	cis-acting regulatory element related to meristem expression	Growth and development
HvGOLDENann4	CAT-box	cis-acting regulatory element related to meristem expression	Growth and development
HvGOLDENann4	CAT-box	cis-acting regulatory element related to meristem expression	Growth and development
HvGOLDENann7	CAT-box	cis-acting regulatory element related to meristem expression	Growth and development
HvGOLDENann8	CAT-box	cis-acting regulatory element related to meristem expression	Growth and development
HvGOLDENann9	CAT-box	cis-acting regulatory element related to meristem expression	Growth and development
HvGOLDENann11	CAT-box	cis-acting regulatory element related to meristem expression	Growth and development
HvGOLDENann11	CAT-box	cis-acting regulatory element related to meristem expression	Growth and development
HvGOLDENann11	CAT-box	cis-acting regulatory element related to meristem expression	Growth and development
HvGOLDENann12	CAT-box	cis-acting regulatory element related to meristem expression	Growth and development
Hv3365ann1	CAT-box	cis-acting regulatory element related to meristem expression	Growth and development
Hv3365ann3	CAT-box	cis-acting regulatory element related to meristem expression	Growth and development
Hv3365ann4	CAT-box	cis-acting regulatory element related to meristem expression	Growth and development
Hv3365ann4	CAT-box	cis-acting regulatory element related to meristem expression	Growth and development
Hv3365ann7	CAT-box	cis-acting regulatory element related to meristem expression	Growth and development
Hv3365ann8	CAT-box	cis-acting regulatory element related to meristem expression	Growth and development
Hv3365ann9	CAT-box	cis-acting regulatory element related to meristem expression	Growth and development
Hv3365ann11	CAT-box	cis-acting regulatory element related to meristem expression	Growth and development
Hv3365ann11	CAT-box	cis-acting regulatory element related to meristem expression	Growth and development
Hv3365ann11	CAT-box	cis-acting regulatory element related to meristem expression	Growth and development
Hv3365ann12	CAT-box	cis-acting regulatory element related to meristem expression	Growth and development
HvIGRIann1	CAT-box	cis-acting regulatory element related to meristem expression	Growth and development
HvIGRIann3	CAT-box	cis-acting regulatory element related to meristem expression	Growth and development
HvIGRIann3	CAT-box	cis-acting regulatory element related to meristem expression	Growth and development
HvIGRIann4	CAT-box	cis-acting regulatory element related to meristem expression	Growth and development
HvIGRIann4	CAT-box	cis-acting regulatory element related to meristem expression	Growth and development
HvIGRIann7	CAT-box	cis-acting regulatory element related to meristem expression	Growth and development
HvIGRIann8	CAT-box	cis-acting regulatory element related to meristem expression	Growth and development
HvIGRIann9	CAT-box	cis-acting regulatory element related to meristem expression	Growth and development
HvIGRIann11	CAT-box	cis-acting regulatory element related to meristem expression	Growth and development
HvIGRIann11	CAT-box	cis-acting regulatory element related to meristem expression	Growth and development
HvIGRIann11	CAT-box	cis-acting regulatory element related to meristem expression	Growth and development
HvIGRIann12	CAT-box	cis-acting regulatory element related to meristem expression	Growth and development
HvOUHann1	CAT-box	cis-acting regulatory element related to meristem expression	Growth and development
HvOUHann3	CAT-box	cis-acting regulatory element related to meristem expression	Growth and development
HvOUHann4	CAT-box	cis-acting regulatory element related to meristem expression	Growth and development
HvOUHann4	CAT-box	cis-acting regulatory element related to meristem expression	Growth and development
HvOUHann7	CAT-box	cis-acting regulatory element related to meristem expression	Growth and development
HvOUHann8	CAT-box	cis-acting regulatory element related to meristem expression	Growth and development
HvOUHann8	CAT-box	cis-acting regulatory element related to meristem expression	Growth and development
HvOUHann9	CAT-box	cis-acting regulatory element related to meristem expression	Growth and development
HvOUHann11	CAT-box	cis-acting regulatory element related to meristem expression	Growth and development
HvOUHann11	CAT-box	cis-acting regulatory element related to meristem expression	Growth and development
HvOUHann11	CAT-box	cis-acting regulatory element related to meristem expression	Growth and development
HvOUHann12	CAT-box	cis-acting regulatory element related to meristem expression	Growth and development
HvMOREXann2	CGTCA-motif	cis-acting regulatory element involved in the MeJA-responsiveness	hormone responsive
HvMOREXann2	CGTCA-motif	cis-acting regulatory element involved in the MeJA-responsiveness	hormone responsive
HvMOREXann2	CGTCA-motif	cis-acting regulatory element involved in the MeJA-responsiveness	hormone responsive
HvMOREXann3	CGTCA-motif	cis-acting regulatory element involved in the MeJA-responsiveness	hormone responsive
HvMOREXann3	CGTCA-motif	cis-acting regulatory element involved in the MeJA-responsiveness	hormone responsive
HvMOREXann3	CGTCA-motif	cis-acting regulatory element involved in the MeJA-responsiveness	hormone responsive
HvMOREXann3	CGTCA-motif	cis-acting regulatory element involved in the MeJA-responsiveness	hormone responsive
HvMOREXann3	CGTCA-motif	cis-acting regulatory element involved in the MeJA-responsiveness	hormone responsive
HvMOREXann4	CGTCA-motif	cis-acting regulatory element involved in the MeJA-responsiveness	hormone responsive
HvMOREXann4	CGTCA-motif	cis-acting regulatory element involved in the MeJA-responsiveness	hormone responsive
HvMOREXann4	CGTCA-motif	cis-acting regulatory element involved in the MeJA-responsiveness	hormone responsive
HvMOREXann4	CGTCA-motif	cis-acting regulatory element involved in the MeJA-responsiveness	hormone responsive
HvMOREXann5	CGTCA-motif	cis-acting regulatory element involved in the MeJA-responsiveness	hormone responsive
HvMOREXann6	CGTCA-motif	cis-acting regulatory element involved in the MeJA-responsiveness	hormone responsive
HvMOREXann6	CGTCA-motif	cis-acting regulatory element involved in the MeJA-responsiveness	hormone responsive
HvMOREXann7	CGTCA-motif	cis-acting regulatory element involved in the MeJA-responsiveness	hormone responsive
HvMOREXann8	CGTCA-motif	cis-acting regulatory element involved in the MeJA-responsiveness	hormone responsive
HvMOREXann8	CGTCA-motif	cis-acting regulatory element involved in the MeJA-responsiveness	hormone responsive
HvMOREXann8	CGTCA-motif	cis-acting regulatory element involved in the MeJA-responsiveness	hormone responsive
HvMOREXann8	CGTCA-motif	cis-acting regulatory element involved in the MeJA-responsiveness	hormone responsive
HvMOREXann9	CGTCA-motif	cis-acting regulatory element involved in the MeJA-responsiveness	hormone responsive
HvMOREXann9	CGTCA-motif	cis-acting regulatory element involved in the MeJA-responsiveness	hormone responsive
HvMOREXann11	CGTCA-motif	cis-acting regulatory element involved in the MeJA-responsiveness	hormone responsive
HvMOREXann11	CGTCA-motif	cis-acting regulatory element involved in the MeJA-responsiveness	hormone responsive
HvMOREXann11	CGTCA-motif	cis-acting regulatory element involved in the MeJA-responsiveness	hormone responsive
HvMOREXann11	CGTCA-motif	cis-acting regulatory element involved in the MeJA-responsiveness	hormone responsive
HvN1ann3	CGTCA-motif	cis-acting regulatory element involved in the MeJA-responsiveness	hormone responsive
HvN1ann3	CGTCA-motif	cis-acting regulatory element involved in the MeJA-responsiveness	hormone responsive
HvN1ann3	CGTCA-motif	cis-acting regulatory element involved in the MeJA-responsiveness	hormone responsive
HvN1ann2	CGTCA-motif	cis-acting regulatory element involved in the MeJA-responsiveness	hormone responsive
HvN1ann2	CGTCA-motif	cis-acting regulatory element involved in the MeJA-responsiveness	hormone responsive
HvN1ann2	CGTCA-motif	cis-acting regulatory element involved in the MeJA-responsiveness	hormone responsive
HvN1ann2	CGTCA-motif	cis-acting regulatory element involved in the MeJA-responsiveness	hormone responsive
HvN1ann2	CGTCA-motif	cis-acting regulatory element involved in the MeJA-responsiveness	hormone responsive
HvN1ann5	CGTCA-motif	cis-acting regulatory element involved in the MeJA-responsiveness	hormone responsive
HvN1ann5	CGTCA-motif	cis-acting regulatory element involved in the MeJA-responsiveness	hormone responsive
HvN1ann5	CGTCA-motif	cis-acting regulatory element involved in the MeJA-responsiveness	hormone responsive
HvN1ann5	CGTCA-motif	cis-acting regulatory element involved in the MeJA-responsiveness	hormone responsive
HvN1ann6	CGTCA-motif	cis-acting regulatory element involved in the MeJA-responsiveness	hormone responsive
HvN1ann4	CGTCA-motif	cis-acting regulatory element involved in the MeJA-responsiveness	hormone responsive
HvN1ann7	CGTCA-motif	cis-acting regulatory element involved in the MeJA-responsiveness	hormone responsive
HvN1ann7	CGTCA-motif	cis-acting regulatory element involved in the MeJA-responsiveness	hormone responsive
HvN1ann8	CGTCA-motif	cis-acting regulatory element involved in the MeJA-responsiveness	hormone responsive
HvN1ann8	CGTCA-motif	cis-acting regulatory element involved in the MeJA-responsiveness	hormone responsive
HvN1ann10	CGTCA-motif	cis-acting regulatory element involved in the MeJA-responsiveness	hormone responsive
HvN1ann10	CGTCA-motif	cis-acting regulatory element involved in the MeJA-responsiveness	hormone responsive
HvN1ann10	CGTCA-motif	cis-acting regulatory element involved in the MeJA-responsiveness	hormone responsive
HvN1ann12	CGTCA-motif	cis-acting regulatory element involved in the MeJA-responsiveness	hormone responsive
HvN1ann12	CGTCA-motif	cis-acting regulatory element involved in the MeJA-responsiveness	hormone responsive
HvN1ann12	CGTCA-motif	cis-acting regulatory element involved in the MeJA-responsiveness	hormone responsive
HvS1ann1	CGTCA-motif	cis-acting regulatory element involved in the MeJA-responsiveness	hormone responsive
HvS1ann1	CGTCA-motif	cis-acting regulatory element involved in the MeJA-responsiveness	hormone responsive
HvS1ann3	CGTCA-motif	cis-acting regulatory element involved in the MeJA-responsiveness	hormone responsive
HvS1ann3	CGTCA-motif	cis-acting regulatory element involved in the MeJA-responsiveness	hormone responsive
HvS1ann3	CGTCA-motif	cis-acting regulatory element involved in the MeJA-responsiveness	hormone responsive
HvS1ann3	CGTCA-motif	cis-acting regulatory element involved in the MeJA-responsiveness	hormone responsive
HvS1ann3	CGTCA-motif	cis-acting regulatory element involved in the MeJA-responsiveness	hormone responsive
HvS1ann5	CGTCA-motif	cis-acting regulatory element involved in the MeJA-responsiveness	hormone responsive
HvS1ann5	CGTCA-motif	cis-acting regulatory element involved in the MeJA-responsiveness	hormone responsive
HvS1ann5	CGTCA-motif	cis-acting regulatory element involved in the MeJA-responsiveness	hormone responsive
HvS1ann4	CGTCA-motif	cis-acting regulatory element involved in the MeJA-responsiveness	hormone responsive
HvS1ann6	CGTCA-motif	cis-acting regulatory element involved in the MeJA-responsiveness	hormone responsive
HvS1ann6	CGTCA-motif	cis-acting regulatory element involved in the MeJA-responsiveness	hormone responsive
HvS1ann6	CGTCA-motif	cis-acting regulatory element involved in the MeJA-responsiveness	hormone responsive
HvS1ann6	CGTCA-motif	cis-acting regulatory element involved in the MeJA-responsiveness	hormone responsive
HvS1ann7	CGTCA-motif	cis-acting regulatory element involved in the MeJA-responsiveness	hormone responsive
HvS1ann7	CGTCA-motif	cis-acting regulatory element involved in the MeJA-responsiveness	hormone responsive
HvS1ann7	CGTCA-motif	cis-acting regulatory element involved in the MeJA-responsiveness	hormone responsive
HvS1ann7	CGTCA-motif	cis-acting regulatory element involved in the MeJA-responsiveness	hormone responsive
HvS1ann7	CGTCA-motif	cis-acting regulatory element involved in the MeJA-responsiveness	hormone responsive
HvS1ann7	CGTCA-motif	cis-acting regulatory element involved in the MeJA-responsiveness	hormone responsive
HvS1ann9	CGTCA-motif	cis-acting regulatory element involved in the MeJA-responsiveness	hormone responsive
HvS1ann8	CGTCA-motif	cis-acting regulatory element involved in the MeJA-responsiveness	hormone responsive
HvS1ann8	CGTCA-motif	cis-acting regulatory element involved in the MeJA-responsiveness	hormone responsive
HvS1ann11	CGTCA-motif	cis-acting regulatory element involved in the MeJA-responsiveness	hormone responsive
HvS1ann11	CGTCA-motif	cis-acting regulatory element involved in the MeJA-responsiveness	hormone responsive
HvS1ann11	CGTCA-motif	cis-acting regulatory element involved in the MeJA-responsiveness	hormone responsive
HvS1ann12	CGTCA-motif	cis-acting regulatory element involved in the MeJA-responsiveness	hormone responsive
Hv10350ann2	CGTCA-motif	cis-acting regulatory element involved in the MeJA-responsiveness	hormone responsive
Hv10350ann2	CGTCA-motif	cis-acting regulatory element involved in the MeJA-responsiveness	hormone responsive
Hv10350ann2	CGTCA-motif	cis-acting regulatory element involved in the MeJA-responsiveness	hormone responsive
Hv10350ann3	CGTCA-motif	cis-acting regulatory element involved in the MeJA-responsiveness	hormone responsive
Hv10350ann3	CGTCA-motif	cis-acting regulatory element involved in the MeJA-responsiveness	hormone responsive
Hv10350ann3	CGTCA-motif	cis-acting regulatory element involved in the MeJA-responsiveness	hormone responsive
Hv10350ann3	CGTCA-motif	cis-acting regulatory element involved in the MeJA-responsiveness	hormone responsive
Hv10350ann3	CGTCA-motif	cis-acting regulatory element involved in the MeJA-responsiveness	hormone responsive
Hv10350ann4	CGTCA-motif	cis-acting regulatory element involved in the MeJA-responsiveness	hormone responsive
Hv10350ann4	CGTCA-motif	cis-acting regulatory element involved in the MeJA-responsiveness	hormone responsive
Hv10350ann4	CGTCA-motif	cis-acting regulatory element involved in the MeJA-responsiveness	hormone responsive
Hv10350ann4	CGTCA-motif	cis-acting regulatory element involved in the MeJA-responsiveness	hormone responsive
Hv10350ann5	CGTCA-motif	cis-acting regulatory element involved in the MeJA-responsiveness	hormone responsive
Hv10350ann6	CGTCA-motif	cis-acting regulatory element involved in the MeJA-responsiveness	hormone responsive
Hv10350ann6	CGTCA-motif	cis-acting regulatory element involved in the MeJA-responsiveness	hormone responsive
Hv10350ann6	CGTCA-motif	cis-acting regulatory element involved in the MeJA-responsiveness	hormone responsive
Hv10350ann7	CGTCA-motif	cis-acting regulatory element involved in the MeJA-responsiveness	hormone responsive
Hv10350ann8	CGTCA-motif	cis-acting regulatory element involved in the MeJA-responsiveness	hormone responsive
Hv10350ann8	CGTCA-motif	cis-acting regulatory element involved in the MeJA-responsiveness	hormone responsive
Hv10350ann8	CGTCA-motif	cis-acting regulatory element involved in the MeJA-responsiveness	hormone responsive
Hv10350ann8	CGTCA-motif	cis-acting regulatory element involved in the MeJA-responsiveness	hormone responsive
Hv10350ann9	CGTCA-motif	cis-acting regulatory element involved in the MeJA-responsiveness	hormone responsive
Hv10350ann11	CGTCA-motif	cis-acting regulatory element involved in the MeJA-responsiveness	hormone responsive
Hv10350ann11	CGTCA-motif	cis-acting regulatory element involved in the MeJA-responsiveness	hormone responsive
Hv10350ann11	CGTCA-motif	cis-acting regulatory element involved in the MeJA-responsiveness	hormone responsive
Hv13821ann2	CGTCA-motif	cis-acting regulatory element involved in the MeJA-responsiveness	hormone responsive
Hv13821ann2	CGTCA-motif	cis-acting regulatory element involved in the MeJA-responsiveness	hormone responsive
Hv13821ann2	CGTCA-motif	cis-acting regulatory element involved in the MeJA-responsiveness	hormone responsive
Hv13821ann3	CGTCA-motif	cis-acting regulatory element involved in the MeJA-responsiveness	hormone responsive
Hv13821ann3	CGTCA-motif	cis-acting regulatory element involved in the MeJA-responsiveness	hormone responsive
Hv13821ann3	CGTCA-motif	cis-acting regulatory element involved in the MeJA-responsiveness	hormone responsive
Hv13821ann3	CGTCA-motif	cis-acting regulatory element involved in the MeJA-responsiveness	hormone responsive
Hv13821ann3	CGTCA-motif	cis-acting regulatory element involved in the MeJA-responsiveness	hormone responsive
Hv13821ann4	CGTCA-motif	cis-acting regulatory element involved in the MeJA-responsiveness	hormone responsive
Hv13821ann4	CGTCA-motif	cis-acting regulatory element involved in the MeJA-responsiveness	hormone responsive
Hv13821ann4	CGTCA-motif	cis-acting regulatory element involved in the MeJA-responsiveness	hormone responsive
Hv13821ann4	CGTCA-motif	cis-acting regulatory element involved in the MeJA-responsiveness	hormone responsive
Hv13821ann5	CGTCA-motif	cis-acting regulatory element involved in the MeJA-responsiveness	hormone responsive
Hv13821ann6	CGTCA-motif	cis-acting regulatory element involved in the MeJA-responsiveness	hormone responsive
Hv13821ann6	CGTCA-motif	cis-acting regulatory element involved in the MeJA-responsiveness	hormone responsive
Hv13821ann6	CGTCA-motif	cis-acting regulatory element involved in the MeJA-responsiveness	hormone responsive
Hv13821ann7	CGTCA-motif	cis-acting regulatory element involved in the MeJA-responsiveness	hormone responsive
Hv13821ann8	CGTCA-motif	cis-acting regulatory element involved in the MeJA-responsiveness	hormone responsive
Hv13821ann8	CGTCA-motif	cis-acting regulatory element involved in the MeJA-responsiveness	hormone responsive
Hv13821ann9	CGTCA-motif	cis-acting regulatory element involved in the MeJA-responsiveness	hormone responsive
Hv13821ann11	CGTCA-motif	cis-acting regulatory element involved in the MeJA-responsiveness	hormone responsive
Hv13821ann11	CGTCA-motif	cis-acting regulatory element involved in the MeJA-responsiveness	hormone responsive
Hv13821ann11	CGTCA-motif	cis-acting regulatory element involved in the MeJA-responsiveness	hormone responsive
Hv21599ann2	CGTCA-motif	cis-acting regulatory element involved in the MeJA-responsiveness	hormone responsive
Hv21599ann2	CGTCA-motif	cis-acting regulatory element involved in the MeJA-responsiveness	hormone responsive
Hv21599ann2	CGTCA-motif	cis-acting regulatory element involved in the MeJA-responsiveness	hormone responsive
Hv21599ann3	CGTCA-motif	cis-acting regulatory element involved in the MeJA-responsiveness	hormone responsive
Hv21599ann3	CGTCA-motif	cis-acting regulatory element involved in the MeJA-responsiveness	hormone responsive
Hv21599ann3	CGTCA-motif	cis-acting regulatory element involved in the MeJA-responsiveness	hormone responsive
Hv21599ann3	CGTCA-motif	cis-acting regulatory element involved in the MeJA-responsiveness	hormone responsive
Hv21599ann3	CGTCA-motif	cis-acting regulatory element involved in the MeJA-responsiveness	hormone responsive
Hv21599ann4	CGTCA-motif	cis-acting regulatory element involved in the MeJA-responsiveness	hormone responsive
Hv21599ann4	CGTCA-motif	cis-acting regulatory element involved in the MeJA-responsiveness	hormone responsive
Hv21599ann4	CGTCA-motif	cis-acting regulatory element involved in the MeJA-responsiveness	hormone responsive
Hv21599ann4	CGTCA-motif	cis-acting regulatory element involved in the MeJA-responsiveness	hormone responsive
Hv21599ann5	CGTCA-motif	cis-acting regulatory element involved in the MeJA-responsiveness	hormone responsive
Hv21599ann5	CGTCA-motif	cis-acting regulatory element involved in the MeJA-responsiveness	hormone responsive
Hv21599ann6	CGTCA-motif	cis-acting regulatory element involved in the MeJA-responsiveness	hormone responsive
Hv21599ann6	CGTCA-motif	cis-acting regulatory element involved in the MeJA-responsiveness	hormone responsive
Hv21599ann6	CGTCA-motif	cis-acting regulatory element involved in the MeJA-responsiveness	hormone responsive
Hv21599ann7	CGTCA-motif	cis-acting regulatory element involved in the MeJA-responsiveness	hormone responsive
Hv21599ann8	CGTCA-motif	cis-acting regulatory element involved in the MeJA-responsiveness	hormone responsive
Hv21599ann8	CGTCA-motif	cis-acting regulatory element involved in the MeJA-responsiveness	hormone responsive
Hv21599ann8	CGTCA-motif	cis-acting regulatory element involved in the MeJA-responsiveness	hormone responsive
Hv21599ann8	CGTCA-motif	cis-acting regulatory element involved in the MeJA-responsiveness	hormone responsive
Hv21599ann9	CGTCA-motif	cis-acting regulatory element involved in the MeJA-responsiveness	hormone responsive
Hv21599ann10	CGTCA-motif	cis-acting regulatory element involved in the MeJA-responsiveness	hormone responsive
Hv21599ann11	CGTCA-motif	cis-acting regulatory element involved in the MeJA-responsiveness	hormone responsive
Hv21599ann11	CGTCA-motif	cis-acting regulatory element involved in the MeJA-responsiveness	hormone responsive
Hv21599ann11	CGTCA-motif	cis-acting regulatory element involved in the MeJA-responsiveness	hormone responsive
HvBARKEann2	CGTCA-motif	cis-acting regulatory element involved in the MeJA-responsiveness	hormone responsive
HvBARKEann2	CGTCA-motif	cis-acting regulatory element involved in the MeJA-responsiveness	hormone responsive
HvBARKEann2	CGTCA-motif	cis-acting regulatory element involved in the MeJA-responsiveness	hormone responsive
HvBARKEann3	CGTCA-motif	cis-acting regulatory element involved in the MeJA-responsiveness	hormone responsive
HvBARKEann3	CGTCA-motif	cis-acting regulatory element involved in the MeJA-responsiveness	hormone responsive
HvBARKEann3	CGTCA-motif	cis-acting regulatory element involved in the MeJA-responsiveness	hormone responsive
HvBARKEann3	CGTCA-motif	cis-acting regulatory element involved in the MeJA-responsiveness	hormone responsive
HvBARKEann3	CGTCA-motif	cis-acting regulatory element involved in the MeJA-responsiveness	hormone responsive
HvBARKEann4	CGTCA-motif	cis-acting regulatory element involved in the MeJA-responsiveness	hormone responsive
HvBARKEann4	CGTCA-motif	cis-acting regulatory element involved in the MeJA-responsiveness	hormone responsive
HvBARKEann4	CGTCA-motif	cis-acting regulatory element involved in the MeJA-responsiveness	hormone responsive
HvBARKEann4	CGTCA-motif	cis-acting regulatory element involved in the MeJA-responsiveness	hormone responsive
HvBARKEann5	CGTCA-motif	cis-acting regulatory element involved in the MeJA-responsiveness	hormone responsive
HvBARKEann5	CGTCA-motif	cis-acting regulatory element involved in the MeJA-responsiveness	hormone responsive
HvBARKEann6	CGTCA-motif	cis-acting regulatory element involved in the MeJA-responsiveness	hormone responsive
HvBARKEann6	CGTCA-motif	cis-acting regulatory element involved in the MeJA-responsiveness	hormone responsive
HvBARKEann7	CGTCA-motif	cis-acting regulatory element involved in the MeJA-responsiveness	hormone responsive
HvBARKEann8	CGTCA-motif	cis-acting regulatory element involved in the MeJA-responsiveness	hormone responsive
HvBARKEann8	CGTCA-motif	cis-acting regulatory element involved in the MeJA-responsiveness	hormone responsive
HvBARKEann8	CGTCA-motif	cis-acting regulatory element involved in the MeJA-responsiveness	hormone responsive
HvBARKEann8	CGTCA-motif	cis-acting regulatory element involved in the MeJA-responsiveness	hormone responsive
HvBARKEann9	CGTCA-motif	cis-acting regulatory element involved in the MeJA-responsiveness	hormone responsive
HvBARKEann11	CGTCA-motif	cis-acting regulatory element involved in the MeJA-responsiveness	hormone responsive
HvBARKEann11	CGTCA-motif	cis-acting regulatory element involved in the MeJA-responsiveness	hormone responsive
HvBARKEann11	CGTCA-motif	cis-acting regulatory element involved in the MeJA-responsiveness	hormone responsive
HvB1Kann1	CGTCA-motif	cis-acting regulatory element involved in the MeJA-responsiveness	hormone responsive
HvB1Kann1	CGTCA-motif	cis-acting regulatory element involved in the MeJA-responsiveness	hormone responsive
HvB1Kann2	CGTCA-motif	cis-acting regulatory element involved in the MeJA-responsiveness	hormone responsive
HvB1Kann2	CGTCA-motif	cis-acting regulatory element involved in the MeJA-responsiveness	hormone responsive
HvB1Kann2	CGTCA-motif	cis-acting regulatory element involved in the MeJA-responsiveness	hormone responsive
HvB1Kann3	CGTCA-motif	cis-acting regulatory element involved in the MeJA-responsiveness	hormone responsive
HvB1Kann3	CGTCA-motif	cis-acting regulatory element involved in the MeJA-responsiveness	hormone responsive
HvB1Kann3	CGTCA-motif	cis-acting regulatory element involved in the MeJA-responsiveness	hormone responsive
HvB1Kann3	CGTCA-motif	cis-acting regulatory element involved in the MeJA-responsiveness	hormone responsive
HvB1Kann3	CGTCA-motif	cis-acting regulatory element involved in the MeJA-responsiveness	hormone responsive
HvB1Kann4	CGTCA-motif	cis-acting regulatory element involved in the MeJA-responsiveness	hormone responsive
HvB1Kann4	CGTCA-motif	cis-acting regulatory element involved in the MeJA-responsiveness	hormone responsive
HvB1Kann4	CGTCA-motif	cis-acting regulatory element involved in the MeJA-responsiveness	hormone responsive
HvB1Kann5	CGTCA-motif	cis-acting regulatory element involved in the MeJA-responsiveness	hormone responsive
HvB1Kann6	CGTCA-motif	cis-acting regulatory element involved in the MeJA-responsiveness	hormone responsive
HvB1Kann6	CGTCA-motif	cis-acting regulatory element involved in the MeJA-responsiveness	hormone responsive
HvB1Kann6	CGTCA-motif	cis-acting regulatory element involved in the MeJA-responsiveness	hormone responsive
HvB1Kann6	CGTCA-motif	cis-acting regulatory element involved in the MeJA-responsiveness	hormone responsive
HvB1Kann7	CGTCA-motif	cis-acting regulatory element involved in the MeJA-responsiveness	hormone responsive
HvB1Kann8	CGTCA-motif	cis-acting regulatory element involved in the MeJA-responsiveness	hormone responsive
HvB1Kann8	CGTCA-motif	cis-acting regulatory element involved in the MeJA-responsiveness	hormone responsive
HvB1Kann9	CGTCA-motif	cis-acting regulatory element involved in the MeJA-responsiveness	hormone responsive
HvB1Kann11	CGTCA-motif	cis-acting regulatory element involved in the MeJA-responsiveness	hormone responsive
HvB1Kann11	CGTCA-motif	cis-acting regulatory element involved in the MeJA-responsiveness	hormone responsive
HvB1Kann11	CGTCA-motif	cis-acting regulatory element involved in the MeJA-responsiveness	hormone responsive
HvB1Kann11	CGTCA-motif	cis-acting regulatory element involved in the MeJA-responsiveness	hormone responsive
HvB1Kann12	CGTCA-motif	cis-acting regulatory element involved in the MeJA-responsiveness	hormone responsive
HvGOLDENann2	CGTCA-motif	cis-acting regulatory element involved in the MeJA-responsiveness	hormone responsive
HvGOLDENann2	CGTCA-motif	cis-acting regulatory element involved in the MeJA-responsiveness	hormone responsive
HvGOLDENann2	CGTCA-motif	cis-acting regulatory element involved in the MeJA-responsiveness	hormone responsive
HvGOLDENann3	CGTCA-motif	cis-acting regulatory element involved in the MeJA-responsiveness	hormone responsive
HvGOLDENann3	CGTCA-motif	cis-acting regulatory element involved in the MeJA-responsiveness	hormone responsive
HvGOLDENann3	CGTCA-motif	cis-acting regulatory element involved in the MeJA-responsiveness	hormone responsive
HvGOLDENann3	CGTCA-motif	cis-acting regulatory element involved in the MeJA-responsiveness	hormone responsive
HvGOLDENann3	CGTCA-motif	cis-acting regulatory element involved in the MeJA-responsiveness	hormone responsive
HvGOLDENann4	CGTCA-motif	cis-acting regulatory element involved in the MeJA-responsiveness	hormone responsive
HvGOLDENann4	CGTCA-motif	cis-acting regulatory element involved in the MeJA-responsiveness	hormone responsive
HvGOLDENann4	CGTCA-motif	cis-acting regulatory element involved in the MeJA-responsiveness	hormone responsive
HvGOLDENann4	CGTCA-motif	cis-acting regulatory element involved in the MeJA-responsiveness	hormone responsive
HvGOLDENann5	CGTCA-motif	cis-acting regulatory element involved in the MeJA-responsiveness	hormone responsive
HvGOLDENann5	CGTCA-motif	cis-acting regulatory element involved in the MeJA-responsiveness	hormone responsive
HvGOLDENann6	CGTCA-motif	cis-acting regulatory element involved in the MeJA-responsiveness	hormone responsive
HvGOLDENann6	CGTCA-motif	cis-acting regulatory element involved in the MeJA-responsiveness	hormone responsive
HvGOLDENann7	CGTCA-motif	cis-acting regulatory element involved in the MeJA-responsiveness	hormone responsive
HvGOLDENann8	CGTCA-motif	cis-acting regulatory element involved in the MeJA-responsiveness	hormone responsive
HvGOLDENann8	CGTCA-motif	cis-acting regulatory element involved in the MeJA-responsiveness	hormone responsive
HvGOLDENann8	CGTCA-motif	cis-acting regulatory element involved in the MeJA-responsiveness	hormone responsive
HvGOLDENann8	CGTCA-motif	cis-acting regulatory element involved in the MeJA-responsiveness	hormone responsive
HvGOLDENann9	CGTCA-motif	cis-acting regulatory element involved in the MeJA-responsiveness	hormone responsive
HvGOLDENann11	CGTCA-motif	cis-acting regulatory element involved in the MeJA-responsiveness	hormone responsive
HvGOLDENann11	CGTCA-motif	cis-acting regulatory element involved in the MeJA-responsiveness	hormone responsive
HvGOLDENann11	CGTCA-motif	cis-acting regulatory element involved in the MeJA-responsiveness	hormone responsive
Hv3365ann2	CGTCA-motif	cis-acting regulatory element involved in the MeJA-responsiveness	hormone responsive
Hv3365ann2	CGTCA-motif	cis-acting regulatory element involved in the MeJA-responsiveness	hormone responsive
Hv3365ann2	CGTCA-motif	cis-acting regulatory element involved in the MeJA-responsiveness	hormone responsive
Hv3365ann3	CGTCA-motif	cis-acting regulatory element involved in the MeJA-responsiveness	hormone responsive
Hv3365ann3	CGTCA-motif	cis-acting regulatory element involved in the MeJA-responsiveness	hormone responsive
Hv3365ann3	CGTCA-motif	cis-acting regulatory element involved in the MeJA-responsiveness	hormone responsive
Hv3365ann3	CGTCA-motif	cis-acting regulatory element involved in the MeJA-responsiveness	hormone responsive
Hv3365ann3	CGTCA-motif	cis-acting regulatory element involved in the MeJA-responsiveness	hormone responsive
Hv3365ann4	CGTCA-motif	cis-acting regulatory element involved in the MeJA-responsiveness	hormone responsive
Hv3365ann4	CGTCA-motif	cis-acting regulatory element involved in the MeJA-responsiveness	hormone responsive
Hv3365ann4	CGTCA-motif	cis-acting regulatory element involved in the MeJA-responsiveness	hormone responsive
Hv3365ann4	CGTCA-motif	cis-acting regulatory element involved in the MeJA-responsiveness	hormone responsive
Hv3365ann5	CGTCA-motif	cis-acting regulatory element involved in the MeJA-responsiveness	hormone responsive
Hv3365ann6	CGTCA-motif	cis-acting regulatory element involved in the MeJA-responsiveness	hormone responsive
Hv3365ann6	CGTCA-motif	cis-acting regulatory element involved in the MeJA-responsiveness	hormone responsive
Hv3365ann6	CGTCA-motif	cis-acting regulatory element involved in the MeJA-responsiveness	hormone responsive
Hv3365ann7	CGTCA-motif	cis-acting regulatory element involved in the MeJA-responsiveness	hormone responsive
Hv3365ann8	CGTCA-motif	cis-acting regulatory element involved in the MeJA-responsiveness	hormone responsive
Hv3365ann8	CGTCA-motif	cis-acting regulatory element involved in the MeJA-responsiveness	hormone responsive
Hv3365ann8	CGTCA-motif	cis-acting regulatory element involved in the MeJA-responsiveness	hormone responsive
Hv3365ann8	CGTCA-motif	cis-acting regulatory element involved in the MeJA-responsiveness	hormone responsive
Hv3365ann9	CGTCA-motif	cis-acting regulatory element involved in the MeJA-responsiveness	hormone responsive
Hv3365ann11	CGTCA-motif	cis-acting regulatory element involved in the MeJA-responsiveness	hormone responsive
Hv3365ann11	CGTCA-motif	cis-acting regulatory element involved in the MeJA-responsiveness	hormone responsive
Hv3365ann11	CGTCA-motif	cis-acting regulatory element involved in the MeJA-responsiveness	hormone responsive
HvIGRIann2	CGTCA-motif	cis-acting regulatory element involved in the MeJA-responsiveness	hormone responsive
HvIGRIann2	CGTCA-motif	cis-acting regulatory element involved in the MeJA-responsiveness	hormone responsive
HvIGRIann2	CGTCA-motif	cis-acting regulatory element involved in the MeJA-responsiveness	hormone responsive
HvIGRIann3	CGTCA-motif	cis-acting regulatory element involved in the MeJA-responsiveness	hormone responsive
HvIGRIann3	CGTCA-motif	cis-acting regulatory element involved in the MeJA-responsiveness	hormone responsive
HvIGRIann3	CGTCA-motif	cis-acting regulatory element involved in the MeJA-responsiveness	hormone responsive
HvIGRIann3	CGTCA-motif	cis-acting regulatory element involved in the MeJA-responsiveness	hormone responsive
HvIGRIann3	CGTCA-motif	cis-acting regulatory element involved in the MeJA-responsiveness	hormone responsive
HvIGRIann4	CGTCA-motif	cis-acting regulatory element involved in the MeJA-responsiveness	hormone responsive
HvIGRIann4	CGTCA-motif	cis-acting regulatory element involved in the MeJA-responsiveness	hormone responsive
HvIGRIann4	CGTCA-motif	cis-acting regulatory element involved in the MeJA-responsiveness	hormone responsive
HvIGRIann4	CGTCA-motif	cis-acting regulatory element involved in the MeJA-responsiveness	hormone responsive
HvIGRIann5	CGTCA-motif	cis-acting regulatory element involved in the MeJA-responsiveness	hormone responsive
HvIGRIann5	CGTCA-motif	cis-acting regulatory element involved in the MeJA-responsiveness	hormone responsive
HvIGRIann6	CGTCA-motif	cis-acting regulatory element involved in the MeJA-responsiveness	hormone responsive
HvIGRIann6	CGTCA-motif	cis-acting regulatory element involved in the MeJA-responsiveness	hormone responsive
HvIGRIann6	CGTCA-motif	cis-acting regulatory element involved in the MeJA-responsiveness	hormone responsive
HvIGRIann7	CGTCA-motif	cis-acting regulatory element involved in the MeJA-responsiveness	hormone responsive
HvIGRIann8	CGTCA-motif	cis-acting regulatory element involved in the MeJA-responsiveness	hormone responsive
HvIGRIann8	CGTCA-motif	cis-acting regulatory element involved in the MeJA-responsiveness	hormone responsive
HvIGRIann9	CGTCA-motif	cis-acting regulatory element involved in the MeJA-responsiveness	hormone responsive
HvIGRIann11	CGTCA-motif	cis-acting regulatory element involved in the MeJA-responsiveness	hormone responsive
HvIGRIann11	CGTCA-motif	cis-acting regulatory element involved in the MeJA-responsiveness	hormone responsive
HvIGRIann11	CGTCA-motif	cis-acting regulatory element involved in the MeJA-responsiveness	hormone responsive
HvOUHann2	CGTCA-motif	cis-acting regulatory element involved in the MeJA-responsiveness	hormone responsive
HvOUHann2	CGTCA-motif	cis-acting regulatory element involved in the MeJA-responsiveness	hormone responsive
HvOUHann2	CGTCA-motif	cis-acting regulatory element involved in the MeJA-responsiveness	hormone responsive
HvOUHann3	CGTCA-motif	cis-acting regulatory element involved in the MeJA-responsiveness	hormone responsive
HvOUHann3	CGTCA-motif	cis-acting regulatory element involved in the MeJA-responsiveness	hormone responsive
HvOUHann3	CGTCA-motif	cis-acting regulatory element involved in the MeJA-responsiveness	hormone responsive
HvOUHann3	CGTCA-motif	cis-acting regulatory element involved in the MeJA-responsiveness	hormone responsive
HvOUHann3	CGTCA-motif	cis-acting regulatory element involved in the MeJA-responsiveness	hormone responsive
HvOUHann3	CGTCA-motif	cis-acting regulatory element involved in the MeJA-responsiveness	hormone responsive
HvOUHann4	CGTCA-motif	cis-acting regulatory element involved in the MeJA-responsiveness	hormone responsive
HvOUHann4	CGTCA-motif	cis-acting regulatory element involved in the MeJA-responsiveness	hormone responsive
HvOUHann4	CGTCA-motif	cis-acting regulatory element involved in the MeJA-responsiveness	hormone responsive
HvOUHann4	CGTCA-motif	cis-acting regulatory element involved in the MeJA-responsiveness	hormone responsive
HvOUHann5	CGTCA-motif	cis-acting regulatory element involved in the MeJA-responsiveness	hormone responsive
HvOUHann6	CGTCA-motif	cis-acting regulatory element involved in the MeJA-responsiveness	hormone responsive
HvOUHann7	CGTCA-motif	cis-acting regulatory element involved in the MeJA-responsiveness	hormone responsive
HvOUHann8	CGTCA-motif	cis-acting regulatory element involved in the MeJA-responsiveness	hormone responsive
HvOUHann8	CGTCA-motif	cis-acting regulatory element involved in the MeJA-responsiveness	hormone responsive
HvOUHann9	CGTCA-motif	cis-acting regulatory element involved in the MeJA-responsiveness	hormone responsive
HvOUHann11	CGTCA-motif	cis-acting regulatory element involved in the MeJA-responsiveness	hormone responsive
HvOUHann11	CGTCA-motif	cis-acting regulatory element involved in the MeJA-responsiveness	hormone responsive
HvOUHann11	CGTCA-motif	cis-acting regulatory element involved in the MeJA-responsiveness	hormone responsive
HvMOREXann3	chs-CMA2a	part of a light responsive element	light responsive
HvMOREXann6	chs-CMA2a	part of a light responsive element	light responsive
HvMOREXann9	chs-CMA2a	part of a light responsive element	light responsive
HvN1ann2	chs-CMA2a	part of a light responsive element	light responsive
HvS1ann3	chs-CMA2a	part of a light responsive element	light responsive
Hv10350ann3	chs-CMA2a	part of a light responsive element	light responsive
Hv10350ann9	chs-CMA2a	part of a light responsive element	light responsive
Hv13821ann3	chs-CMA2a	part of a light responsive element	light responsive
Hv13821ann6	chs-CMA2a	part of a light responsive element	light responsive
Hv13821ann9	chs-CMA2a	part of a light responsive element	light responsive
Hv21599ann3	chs-CMA2a	part of a light responsive element	light responsive
Hv21599ann9	chs-CMA2a	part of a light responsive element	light responsive
HvBARKEann3	chs-CMA2a	part of a light responsive element	light responsive
HvBARKEann9	chs-CMA2a	part of a light responsive element	light responsive
HvB1Kann3	chs-CMA2a	part of a light responsive element	light responsive
HvB1Kann9	chs-CMA2a	part of a light responsive element	light responsive
HvGOLDENann3	chs-CMA2a	part of a light responsive element	light responsive
HvGOLDENann9	chs-CMA2a	part of a light responsive element	light responsive
Hv3365ann3	chs-CMA2a	part of a light responsive element	light responsive
Hv3365ann6	chs-CMA2a	part of a light responsive element	light responsive
Hv3365ann9	chs-CMA2a	part of a light responsive element	light responsive
HvIGRIann3	chs-CMA2a	part of a light responsive element	light responsive
HvIGRIann9	chs-CMA2a	part of a light responsive element	light responsive
HvOUHann3	chs-CMA2a	part of a light responsive element	light responsive
HvOUHann9	chs-CMA2a	part of a light responsive element	light responsive
HvMOREXann1	circadian	cis-acting regulatory element involved in circadian control	light responsive
HvMOREXann7	circadian	cis-acting regulatory element involved in circadian control	light responsive
HvN1ann1	circadian	cis-acting regulatory element involved in circadian control	light responsive
HvN1ann7	circadian	cis-acting regulatory element involved in circadian control	light responsive
HvN1ann8	circadian	cis-acting regulatory element involved in circadian control	light responsive
HvS1ann2	circadian	cis-acting regulatory element involved in circadian control	light responsive
HvS1ann9	circadian	cis-acting regulatory element involved in circadian control	light responsive
HvS1ann8	circadian	cis-acting regulatory element involved in circadian control	light responsive
Hv10350ann1	circadian	cis-acting regulatory element involved in circadian control	light responsive
Hv10350ann7	circadian	cis-acting regulatory element involved in circadian control	light responsive
Hv13821ann1	circadian	cis-acting regulatory element involved in circadian control	light responsive
Hv13821ann7	circadian	cis-acting regulatory element involved in circadian control	light responsive
Hv13821ann8	circadian	cis-acting regulatory element involved in circadian control	light responsive
Hv21599ann1	circadian	cis-acting regulatory element involved in circadian control	light responsive
Hv21599ann7	circadian	cis-acting regulatory element involved in circadian control	light responsive
HvBARKEann1	circadian	cis-acting regulatory element involved in circadian control	light responsive
HvBARKEann7	circadian	cis-acting regulatory element involved in circadian control	light responsive
HvB1Kann7	circadian	cis-acting regulatory element involved in circadian control	light responsive
HvB1Kann8	circadian	cis-acting regulatory element involved in circadian control	light responsive
HvGOLDENann1	circadian	cis-acting regulatory element involved in circadian control	light responsive
HvGOLDENann7	circadian	cis-acting regulatory element involved in circadian control	light responsive
Hv3365ann1	circadian	cis-acting regulatory element involved in circadian control	light responsive
Hv3365ann7	circadian	cis-acting regulatory element involved in circadian control	light responsive
HvIGRIann1	circadian	cis-acting regulatory element involved in circadian control	light responsive
HvIGRIann7	circadian	cis-acting regulatory element involved in circadian control	light responsive
HvIGRIann8	circadian	cis-acting regulatory element involved in circadian control	light responsive
HvOUHann1	circadian	cis-acting regulatory element involved in circadian control	light responsive
HvOUHann7	circadian	cis-acting regulatory element involved in circadian control	light responsive
HvOUHann8	circadian	cis-acting regulatory element involved in circadian control	light responsive
HvMOREXann2	GA-motif	part of a light responsive element	light responsive
HvMOREXann7	GA-motif	part of a light responsive element	light responsive
HvN1ann3	GA-motif	part of a light responsive element	light responsive
HvS1ann1	GA-motif	part of a light responsive element	light responsive
HvS1ann9	GA-motif	part of a light responsive element	light responsive
Hv10350ann2	GA-motif	part of a light responsive element	light responsive
Hv10350ann7	GA-motif	part of a light responsive element	light responsive
Hv13821ann2	GA-motif	part of a light responsive element	light responsive
Hv13821ann7	GA-motif	part of a light responsive element	light responsive
Hv21599ann2	GA-motif	part of a light responsive element	light responsive
Hv21599ann7	GA-motif	part of a light responsive element	light responsive
HvBARKEann2	GA-motif	part of a light responsive element	light responsive
HvBARKEann7	GA-motif	part of a light responsive element	light responsive
HvB1Kann2	GA-motif	part of a light responsive element	light responsive
HvB1Kann7	GA-motif	part of a light responsive element	light responsive
HvGOLDENann2	GA-motif	part of a light responsive element	light responsive
HvGOLDENann7	GA-motif	part of a light responsive element	light responsive
Hv3365ann2	GA-motif	part of a light responsive element	light responsive
Hv3365ann7	GA-motif	part of a light responsive element	light responsive
HvIGRIann2	GA-motif	part of a light responsive element	light responsive
HvOUHann2	GA-motif	part of a light responsive element	light responsive
HvOUHann7	GA-motif	part of a light responsive element	light responsive
HvMOREXann7	GARE-motif	gibberellin-responsive element	hormone responsive
HvMOREXann8	GARE-motif	gibberellin-responsive element	hormone responsive
HvMOREXann9	GARE-motif	gibberellin-responsive element	hormone responsive
HvMOREXann11	GARE-motif	gibberellin-responsive element	hormone responsive
HvMOREXann12	GARE-motif	gibberellin-responsive element	hormone responsive
HvN1ann7	GARE-motif	gibberellin-responsive element	hormone responsive
HvN1ann8	GARE-motif	gibberellin-responsive element	hormone responsive
HvN1ann11	GARE-motif	gibberellin-responsive element	hormone responsive
HvS1ann12	GARE-motif	gibberellin-responsive element	hormone responsive
Hv10350ann7	GARE-motif	gibberellin-responsive element	hormone responsive
Hv10350ann8	GARE-motif	gibberellin-responsive element	hormone responsive
Hv10350ann9	GARE-motif	gibberellin-responsive element	hormone responsive
Hv10350ann11	GARE-motif	gibberellin-responsive element	hormone responsive
Hv10350ann12	GARE-motif	gibberellin-responsive element	hormone responsive
Hv13821ann7	GARE-motif	gibberellin-responsive element	hormone responsive
Hv13821ann8	GARE-motif	gibberellin-responsive element	hormone responsive
Hv13821ann9	GARE-motif	gibberellin-responsive element	hormone responsive
Hv13821ann12	GARE-motif	gibberellin-responsive element	hormone responsive
Hv21599ann7	GARE-motif	gibberellin-responsive element	hormone responsive
Hv21599ann8	GARE-motif	gibberellin-responsive element	hormone responsive
Hv21599ann9	GARE-motif	gibberellin-responsive element	hormone responsive
Hv21599ann11	GARE-motif	gibberellin-responsive element	hormone responsive
Hv21599ann12	GARE-motif	gibberellin-responsive element	hormone responsive
HvBARKEann7	GARE-motif	gibberellin-responsive element	hormone responsive
HvBARKEann8	GARE-motif	gibberellin-responsive element	hormone responsive
HvBARKEann9	GARE-motif	gibberellin-responsive element	hormone responsive
HvBARKEann11	GARE-motif	gibberellin-responsive element	hormone responsive
HvBARKEann12	GARE-motif	gibberellin-responsive element	hormone responsive
HvB1Kann1	GARE-motif	gibberellin-responsive element	hormone responsive
HvB1Kann6	GARE-motif	gibberellin-responsive element	hormone responsive
HvB1Kann9	GARE-motif	gibberellin-responsive element	hormone responsive
HvB1Kann12	GARE-motif	gibberellin-responsive element	hormone responsive
HvGOLDENann7	GARE-motif	gibberellin-responsive element	hormone responsive
HvGOLDENann8	GARE-motif	gibberellin-responsive element	hormone responsive
HvGOLDENann9	GARE-motif	gibberellin-responsive element	hormone responsive
HvGOLDENann12	GARE-motif	gibberellin-responsive element	hormone responsive
Hv3365ann7	GARE-motif	gibberellin-responsive element	hormone responsive
Hv3365ann8	GARE-motif	gibberellin-responsive element	hormone responsive
Hv3365ann9	GARE-motif	gibberellin-responsive element	hormone responsive
Hv3365ann11	GARE-motif	gibberellin-responsive element	hormone responsive
Hv3365ann12	GARE-motif	gibberellin-responsive element	hormone responsive
HvIGRIann7	GARE-motif	gibberellin-responsive element	hormone responsive
HvIGRIann8	GARE-motif	gibberellin-responsive element	hormone responsive
HvIGRIann9	GARE-motif	gibberellin-responsive element	hormone responsive
HvIGRIann12	GARE-motif	gibberellin-responsive element	hormone responsive
HvOUHann7	GARE-motif	gibberellin-responsive element	hormone responsive
HvOUHann8	GARE-motif	gibberellin-responsive element	hormone responsive
HvOUHann9	GARE-motif	gibberellin-responsive element	hormone responsive
HvOUHann11	GARE-motif	gibberellin-responsive element	hormone responsive
HvOUHann12	GARE-motif	gibberellin-responsive element	hormone responsive
HvMOREXann1	GATA-motif	part of a light responsive element	light responsive
HvMOREXann2	GATA-motif	part of a light responsive element	light responsive
HvMOREXann4	GATA-motif	part of a light responsive element	light responsive
HvMOREXann6	GATA-motif	part of a light responsive element	light responsive
HvMOREXann9	GATA-motif	part of a light responsive element	light responsive
HvMOREXann10	GATA-motif	part of a light responsive element	light responsive
HvMOREXann11	GATA-motif	part of a light responsive element	light responsive
HvMOREXann11	GATA-motif	part of a light responsive element	light responsive
HvN1ann1	GATA-motif	part of a light responsive element	light responsive
HvN1ann3	GATA-motif	part of a light responsive element	light responsive
HvN1ann5	GATA-motif	part of a light responsive element	light responsive
HvN1ann9	GATA-motif	part of a light responsive element	light responsive
HvN1ann10	GATA-motif	part of a light responsive element	light responsive
HvS1ann2	GATA-motif	part of a light responsive element	light responsive
HvS1ann1	GATA-motif	part of a light responsive element	light responsive
HvS1ann5	GATA-motif	part of a light responsive element	light responsive
HvS1ann10	GATA-motif	part of a light responsive element	light responsive
HvS1ann11	GATA-motif	part of a light responsive element	light responsive
Hv10350ann1	GATA-motif	part of a light responsive element	light responsive
Hv10350ann2	GATA-motif	part of a light responsive element	light responsive
Hv10350ann4	GATA-motif	part of a light responsive element	light responsive
Hv10350ann6	GATA-motif	part of a light responsive element	light responsive
Hv10350ann9	GATA-motif	part of a light responsive element	light responsive
Hv10350ann10	GATA-motif	part of a light responsive element	light responsive
Hv10350ann11	GATA-motif	part of a light responsive element	light responsive
Hv13821ann1	GATA-motif	part of a light responsive element	light responsive
Hv13821ann2	GATA-motif	part of a light responsive element	light responsive
Hv13821ann4	GATA-motif	part of a light responsive element	light responsive
Hv13821ann6	GATA-motif	part of a light responsive element	light responsive
Hv13821ann9	GATA-motif	part of a light responsive element	light responsive
Hv13821ann10	GATA-motif	part of a light responsive element	light responsive
Hv13821ann11	GATA-motif	part of a light responsive element	light responsive
Hv21599ann1	GATA-motif	part of a light responsive element	light responsive
Hv21599ann2	GATA-motif	part of a light responsive element	light responsive
Hv21599ann4	GATA-motif	part of a light responsive element	light responsive
Hv21599ann6	GATA-motif	part of a light responsive element	light responsive
Hv21599ann9	GATA-motif	part of a light responsive element	light responsive
Hv21599ann10	GATA-motif	part of a light responsive element	light responsive
Hv21599ann11	GATA-motif	part of a light responsive element	light responsive
HvBARKEann1	GATA-motif	part of a light responsive element	light responsive
HvBARKEann2	GATA-motif	part of a light responsive element	light responsive
HvBARKEann4	GATA-motif	part of a light responsive element	light responsive
HvBARKEann6	GATA-motif	part of a light responsive element	light responsive
HvBARKEann9	GATA-motif	part of a light responsive element	light responsive
HvBARKEann10	GATA-motif	part of a light responsive element	light responsive
HvBARKEann11	GATA-motif	part of a light responsive element	light responsive
HvB1Kann2	GATA-motif	part of a light responsive element	light responsive
HvB1Kann4	GATA-motif	part of a light responsive element	light responsive
HvB1Kann6	GATA-motif	part of a light responsive element	light responsive
HvB1Kann6	GATA-motif	part of a light responsive element	light responsive
HvB1Kann9	GATA-motif	part of a light responsive element	light responsive
HvB1Kann10	GATA-motif	part of a light responsive element	light responsive
HvB1Kann11	GATA-motif	part of a light responsive element	light responsive
HvGOLDENann1	GATA-motif	part of a light responsive element	light responsive
HvGOLDENann2	GATA-motif	part of a light responsive element	light responsive
HvGOLDENann4	GATA-motif	part of a light responsive element	light responsive
HvGOLDENann6	GATA-motif	part of a light responsive element	light responsive
HvGOLDENann9	GATA-motif	part of a light responsive element	light responsive
HvGOLDENann10	GATA-motif	part of a light responsive element	light responsive
HvGOLDENann11	GATA-motif	part of a light responsive element	light responsive
Hv3365ann1	GATA-motif	part of a light responsive element	light responsive
Hv3365ann2	GATA-motif	part of a light responsive element	light responsive
Hv3365ann4	GATA-motif	part of a light responsive element	light responsive
Hv3365ann6	GATA-motif	part of a light responsive element	light responsive
Hv3365ann9	GATA-motif	part of a light responsive element	light responsive
Hv3365ann10	GATA-motif	part of a light responsive element	light responsive
Hv3365ann11	GATA-motif	part of a light responsive element	light responsive
HvIGRIann1	GATA-motif	part of a light responsive element	light responsive
HvIGRIann2	GATA-motif	part of a light responsive element	light responsive
HvIGRIann4	GATA-motif	part of a light responsive element	light responsive
HvIGRIann6	GATA-motif	part of a light responsive element	light responsive
HvIGRIann10	GATA-motif	part of a light responsive element	light responsive
HvIGRIann11	GATA-motif	part of a light responsive element	light responsive
HvOUHann1	GATA-motif	part of a light responsive element	light responsive
HvOUHann2	GATA-motif	part of a light responsive element	light responsive
HvOUHann4	GATA-motif	part of a light responsive element	light responsive
HvOUHann6	GATA-motif	part of a light responsive element	light responsive
HvOUHann9	GATA-motif	part of a light responsive element	light responsive
HvOUHann10	GATA-motif	part of a light responsive element	light responsive
HvOUHann11	GATA-motif	part of a light responsive element	light responsive
HvMOREXann1	G-box	cis-acting regulatory element involved in light responsiveness	light responsive
HvMOREXann1	G-box	cis-acting regulatory element involved in light responsiveness	light responsive
HvMOREXann1	G-box	cis-acting regulatory element involved in light responsiveness	light responsive
HvMOREXann1	G-box	cis-acting regulatory element involved in light responsiveness	light responsive
HvMOREXann2	G-box	cis-acting regulatory element involved in light responsiveness	light responsive
HvMOREXann2	G-box	cis-acting regulatory element involved in light responsiveness	light responsive
HvMOREXann2	G-box	cis-acting regulatory element involved in light responsiveness	light responsive
HvMOREXann3	G-box	cis-acting regulatory element involved in light responsiveness	light responsive
HvMOREXann3	G-box	cis-acting regulatory element involved in light responsiveness	light responsive
HvMOREXann3	G-box	cis-acting regulatory element involved in light responsiveness	light responsive
HvMOREXann4	G-box	cis-acting regulatory element involved in light responsiveness	light responsive
HvMOREXann4	G-box	cis-acting regulatory element involved in light responsiveness	light responsive
HvMOREXann4	G-box	cis-acting regulatory element involved in light responsiveness	light responsive
HvMOREXann5	G-box	cis-acting regulatory element involved in light responsiveness	light responsive
HvMOREXann5	G-box	cis-acting regulatory element involved in light responsiveness	light responsive
HvMOREXann5	G-box	cis-acting regulatory element involved in light responsiveness	light responsive
HvMOREXann5	G-box	cis-acting regulatory element involved in light responsiveness	light responsive
HvMOREXann5	G-box	cis-acting regulatory element involved in light responsiveness	light responsive
HvMOREXann5	G-box	cis-acting regulatory element involved in light responsiveness	light responsive
HvMOREXann5	G-box	cis-acting regulatory element involved in light responsiveness	light responsive
HvMOREXann5	G-box	cis-acting regulatory element involved in light responsiveness	light responsive
HvMOREXann5	G-box	cis-acting regulatory element involved in light responsiveness	light responsive
HvMOREXann5	G-box	cis-acting regulatory element involved in light responsiveness	light responsive
HvMOREXann5	G-box	cis-acting regulatory element involved in light responsiveness	light responsive
HvMOREXann5	G-box	cis-acting regulatory element involved in light responsiveness	light responsive
HvMOREXann5	G-box	cis-acting regulatory element involved in light responsiveness	light responsive
HvMOREXann5	G-box	cis-acting regulatory element involved in light responsiveness	light responsive
HvMOREXann6	G-box	cis-acting regulatory element involved in light responsiveness	light responsive
HvMOREXann6	G-box	cis-acting regulatory element involved in light responsiveness	light responsive
HvMOREXann6	G-box	cis-acting regulatory element involved in light responsiveness	light responsive
HvMOREXann6	G-box	cis-acting regulatory element involved in light responsiveness	light responsive
HvMOREXann7	G-box	cis-acting regulatory element involved in light responsiveness	light responsive
HvMOREXann7	G-box	cis-acting regulatory element involved in light responsiveness	light responsive
HvMOREXann7	G-box	cis-acting regulatory element involved in light responsiveness	light responsive
HvMOREXann7	G-box	cis-acting regulatory element involved in light responsiveness	light responsive
HvMOREXann7	G-box	cis-acting regulatory element involved in light responsiveness	light responsive
HvMOREXann7	G-box	cis-acting regulatory element involved in light responsiveness	light responsive
HvMOREXann7	G-box	cis-acting regulatory element involved in light responsiveness	light responsive
HvMOREXann8	G-box	cis-acting regulatory element involved in light responsiveness	light responsive
HvMOREXann8	G-box	cis-acting regulatory element involved in light responsiveness	light responsive
HvMOREXann8	G-box	cis-acting regulatory element involved in light responsiveness	light responsive
HvMOREXann8	G-box	cis-acting regulatory element involved in light responsiveness	light responsive
HvMOREXann8	G-box	cis-acting regulatory element involved in light responsiveness	light responsive
HvMOREXann9	G-box	cis-acting regulatory element involved in light responsiveness	light responsive
HvMOREXann9	G-box	cis-acting regulatory element involved in light responsiveness	light responsive
HvMOREXann10	G-box	cis-acting regulatory element involved in light responsiveness	light responsive
HvMOREXann10	G-box	cis-acting regulatory element involved in light responsiveness	light responsive
HvMOREXann10	G-box	cis-acting regulatory element involved in light responsiveness	light responsive
HvMOREXann10	G-box	cis-acting regulatory element involved in light responsiveness	light responsive
HvMOREXann11	G-box	cis-acting regulatory element involved in light responsiveness	light responsive
HvMOREXann11	G-box	cis-acting regulatory element involved in light responsiveness	light responsive
HvMOREXann11	G-box	cis-acting regulatory element involved in light responsiveness	light responsive
HvMOREXann11	G-box	cis-acting regulatory element involved in light responsiveness	light responsive
HvMOREXann11	G-box	cis-acting regulatory element involved in light responsiveness	light responsive
HvMOREXann11	G-box	cis-acting regulatory element involved in light responsiveness	light responsive
HvMOREXann11	G-box	cis-acting regulatory element involved in light responsiveness	light responsive
HvMOREXann11	G-box	cis-acting regulatory element involved in light responsiveness	light responsive
HvMOREXann12	G-box	cis-acting regulatory element involved in light responsiveness	light responsive
HvMOREXann12	G-box	cis-acting regulatory element involved in light responsiveness	light responsive
HvMOREXann12	G-box	cis-acting regulatory element involved in light responsiveness	light responsive
HvN1ann1	G-box	cis-acting regulatory element involved in light responsiveness	light responsive
HvN1ann1	G-box	cis-acting regulatory element involved in light responsiveness	light responsive
HvN1ann1	G-box	cis-acting regulatory element involved in light responsiveness	light responsive
HvN1ann1	G-box	cis-acting regulatory element involved in light responsiveness	light responsive
HvN1ann1	G-box	cis-acting regulatory element involved in light responsiveness	light responsive
HvN1ann3	G-box	cis-acting regulatory element involved in light responsiveness	light responsive
HvN1ann3	G-box	cis-acting regulatory element involved in light responsiveness	light responsive
HvN1ann3	G-box	cis-acting regulatory element involved in light responsiveness	light responsive
HvN1ann2	G-box	cis-acting regulatory element involved in light responsiveness	light responsive
HvN1ann2	G-box	cis-acting regulatory element involved in light responsiveness	light responsive
HvN1ann2	G-box	cis-acting regulatory element involved in light responsiveness	light responsive
HvN1ann5	G-box	cis-acting regulatory element involved in light responsiveness	light responsive
HvN1ann5	G-box	cis-acting regulatory element involved in light responsiveness	light responsive
HvN1ann5	G-box	cis-acting regulatory element involved in light responsiveness	light responsive
HvN1ann6	G-box	cis-acting regulatory element involved in light responsiveness	light responsive
HvN1ann6	G-box	cis-acting regulatory element involved in light responsiveness	light responsive
HvN1ann6	G-box	cis-acting regulatory element involved in light responsiveness	light responsive
HvN1ann6	G-box	cis-acting regulatory element involved in light responsiveness	light responsive
HvN1ann6	G-box	cis-acting regulatory element involved in light responsiveness	light responsive
HvN1ann6	G-box	cis-acting regulatory element involved in light responsiveness	light responsive
HvN1ann6	G-box	cis-acting regulatory element involved in light responsiveness	light responsive
HvN1ann4	G-box	cis-acting regulatory element involved in light responsiveness	light responsive
HvN1ann4	G-box	cis-acting regulatory element involved in light responsiveness	light responsive
HvN1ann4	G-box	cis-acting regulatory element involved in light responsiveness	light responsive
HvN1ann4	G-box	cis-acting regulatory element involved in light responsiveness	light responsive
HvN1ann4	G-box	cis-acting regulatory element involved in light responsiveness	light responsive
HvN1ann4	G-box	cis-acting regulatory element involved in light responsiveness	light responsive
HvN1ann4	G-box	cis-acting regulatory element involved in light responsiveness	light responsive
HvN1ann7	G-box	cis-acting regulatory element involved in light responsiveness	light responsive
HvN1ann7	G-box	cis-acting regulatory element involved in light responsiveness	light responsive
HvN1ann7	G-box	cis-acting regulatory element involved in light responsiveness	light responsive
HvN1ann7	G-box	cis-acting regulatory element involved in light responsiveness	light responsive
HvN1ann7	G-box	cis-acting regulatory element involved in light responsiveness	light responsive
HvN1ann7	G-box	cis-acting regulatory element involved in light responsiveness	light responsive
HvN1ann8	G-box	cis-acting regulatory element involved in light responsiveness	light responsive
HvN1ann8	G-box	cis-acting regulatory element involved in light responsiveness	light responsive
HvN1ann9	G-box	cis-acting regulatory element involved in light responsiveness	light responsive
HvN1ann9	G-box	cis-acting regulatory element involved in light responsiveness	light responsive
HvN1ann9	G-box	cis-acting regulatory element involved in light responsiveness	light responsive
HvN1ann9	G-box	cis-acting regulatory element involved in light responsiveness	light responsive
HvN1ann10	G-box	cis-acting regulatory element involved in light responsiveness	light responsive
HvN1ann10	G-box	cis-acting regulatory element involved in light responsiveness	light responsive
HvN1ann10	G-box	cis-acting regulatory element involved in light responsiveness	light responsive
HvN1ann10	G-box	cis-acting regulatory element involved in light responsiveness	light responsive
HvN1ann10	G-box	cis-acting regulatory element involved in light responsiveness	light responsive
HvN1ann10	G-box	cis-acting regulatory element involved in light responsiveness	light responsive
HvN1ann11	G-box	cis-acting regulatory element involved in light responsiveness	light responsive
HvN1ann11	G-box	cis-acting regulatory element involved in light responsiveness	light responsive
HvN1ann11	G-box	cis-acting regulatory element involved in light responsiveness	light responsive
HvN1ann12	G-box	cis-acting regulatory element involved in light responsiveness	light responsive
HvN1ann12	G-box	cis-acting regulatory element involved in light responsiveness	light responsive
HvS1ann2	G-box	cis-acting regulatory element involved in light responsiveness	light responsive
HvS1ann2	G-box	cis-acting regulatory element involved in light responsiveness	light responsive
HvS1ann2	G-box	cis-acting regulatory element involved in light responsiveness	light responsive
HvS1ann2	G-box	cis-acting regulatory element involved in light responsiveness	light responsive
HvS1ann1	G-box	cis-acting regulatory element involved in light responsiveness	light responsive
HvS1ann1	G-box	cis-acting regulatory element involved in light responsiveness	light responsive
HvS1ann3	G-box	cis-acting regulatory element involved in light responsiveness	light responsive
HvS1ann3	G-box	cis-acting regulatory element involved in light responsiveness	light responsive
HvS1ann3	G-box	cis-acting regulatory element involved in light responsiveness	light responsive
HvS1ann5	G-box	cis-acting regulatory element involved in light responsiveness	light responsive
HvS1ann5	G-box	cis-acting regulatory element involved in light responsiveness	light responsive
HvS1ann5	G-box	cis-acting regulatory element involved in light responsiveness	light responsive
HvS1ann4	G-box	cis-acting regulatory element involved in light responsiveness	light responsive
HvS1ann4	G-box	cis-acting regulatory element involved in light responsiveness	light responsive
HvS1ann4	G-box	cis-acting regulatory element involved in light responsiveness	light responsive
HvS1ann4	G-box	cis-acting regulatory element involved in light responsiveness	light responsive
HvS1ann4	G-box	cis-acting regulatory element involved in light responsiveness	light responsive
HvS1ann4	G-box	cis-acting regulatory element involved in light responsiveness	light responsive
HvS1ann4	G-box	cis-acting regulatory element involved in light responsiveness	light responsive
HvS1ann4	G-box	cis-acting regulatory element involved in light responsiveness	light responsive
HvS1ann4	G-box	cis-acting regulatory element involved in light responsiveness	light responsive
HvS1ann4	G-box	cis-acting regulatory element involved in light responsiveness	light responsive
HvS1ann4	G-box	cis-acting regulatory element involved in light responsiveness	light responsive
HvS1ann4	G-box	cis-acting regulatory element involved in light responsiveness	light responsive
HvS1ann4	G-box	cis-acting regulatory element involved in light responsiveness	light responsive
HvS1ann4	G-box	cis-acting regulatory element involved in light responsiveness	light responsive
HvS1ann4	G-box	cis-acting regulatory element involved in light responsiveness	light responsive
HvS1ann4	G-box	cis-acting regulatory element involved in light responsiveness	light responsive
HvS1ann4	G-box	cis-acting regulatory element involved in light responsiveness	light responsive
HvS1ann6	G-box	cis-acting regulatory element involved in light responsiveness	light responsive
HvS1ann6	G-box	cis-acting regulatory element involved in light responsiveness	light responsive
HvS1ann6	G-box	cis-acting regulatory element involved in light responsiveness	light responsive
HvS1ann7	G-box	cis-acting regulatory element involved in light responsiveness	light responsive
HvS1ann7	G-box	cis-acting regulatory element involved in light responsiveness	light responsive
HvS1ann7	G-box	cis-acting regulatory element involved in light responsiveness	light responsive
HvS1ann9	G-box	cis-acting regulatory element involved in light responsiveness	light responsive
HvS1ann9	G-box	cis-acting regulatory element involved in light responsiveness	light responsive
HvS1ann9	G-box	cis-acting regulatory element involved in light responsiveness	light responsive
HvS1ann9	G-box	cis-acting regulatory element involved in light responsiveness	light responsive
HvS1ann8	G-box	cis-acting regulatory element involved in light responsiveness	light responsive
HvS1ann8	G-box	cis-acting regulatory element involved in light responsiveness	light responsive
HvS1ann10	G-box	cis-acting regulatory element involved in light responsiveness	light responsive
HvS1ann10	G-box	cis-acting regulatory element involved in light responsiveness	light responsive
HvS1ann10	G-box	cis-acting regulatory element involved in light responsiveness	light responsive
HvS1ann10	G-box	cis-acting regulatory element involved in light responsiveness	light responsive
HvS1ann11	G-box	cis-acting regulatory element involved in light responsiveness	light responsive
HvS1ann11	G-box	cis-acting regulatory element involved in light responsiveness	light responsive
HvS1ann11	G-box	cis-acting regulatory element involved in light responsiveness	light responsive
HvS1ann11	G-box	cis-acting regulatory element involved in light responsiveness	light responsive
HvS1ann11	G-box	cis-acting regulatory element involved in light responsiveness	light responsive
HvS1ann11	G-box	cis-acting regulatory element involved in light responsiveness	light responsive
HvS1ann12	G-box	cis-acting regulatory element involved in light responsiveness	light responsive
HvS1ann12	G-box	cis-acting regulatory element involved in light responsiveness	light responsive
HvS1ann12	G-box	cis-acting regulatory element involved in light responsiveness	light responsive
Hv10350ann1	G-box	cis-acting regulatory element involved in light responsiveness	light responsive
Hv10350ann1	G-box	cis-acting regulatory element involved in light responsiveness	light responsive
Hv10350ann1	G-box	cis-acting regulatory element involved in light responsiveness	light responsive
Hv10350ann1	G-box	cis-acting regulatory element involved in light responsiveness	light responsive
Hv10350ann2	G-box	cis-acting regulatory element involved in light responsiveness	light responsive
Hv10350ann2	G-box	cis-acting regulatory element involved in light responsiveness	light responsive
Hv10350ann2	G-box	cis-acting regulatory element involved in light responsiveness	light responsive
Hv10350ann3	G-box	cis-acting regulatory element involved in light responsiveness	light responsive
Hv10350ann3	G-box	cis-acting regulatory element involved in light responsiveness	light responsive
Hv10350ann3	G-box	cis-acting regulatory element involved in light responsiveness	light responsive
Hv10350ann4	G-box	cis-acting regulatory element involved in light responsiveness	light responsive
Hv10350ann4	G-box	cis-acting regulatory element involved in light responsiveness	light responsive
Hv10350ann4	G-box	cis-acting regulatory element involved in light responsiveness	light responsive
Hv10350ann5	G-box	cis-acting regulatory element involved in light responsiveness	light responsive
Hv10350ann5	G-box	cis-acting regulatory element involved in light responsiveness	light responsive
Hv10350ann5	G-box	cis-acting regulatory element involved in light responsiveness	light responsive
Hv10350ann5	G-box	cis-acting regulatory element involved in light responsiveness	light responsive
Hv10350ann5	G-box	cis-acting regulatory element involved in light responsiveness	light responsive
Hv10350ann5	G-box	cis-acting regulatory element involved in light responsiveness	light responsive
Hv10350ann5	G-box	cis-acting regulatory element involved in light responsiveness	light responsive
Hv10350ann5	G-box	cis-acting regulatory element involved in light responsiveness	light responsive
Hv10350ann5	G-box	cis-acting regulatory element involved in light responsiveness	light responsive
Hv10350ann5	G-box	cis-acting regulatory element involved in light responsiveness	light responsive
Hv10350ann5	G-box	cis-acting regulatory element involved in light responsiveness	light responsive
Hv10350ann5	G-box	cis-acting regulatory element involved in light responsiveness	light responsive
Hv10350ann5	G-box	cis-acting regulatory element involved in light responsiveness	light responsive
Hv10350ann5	G-box	cis-acting regulatory element involved in light responsiveness	light responsive
Hv10350ann6	G-box	cis-acting regulatory element involved in light responsiveness	light responsive
[truncated: 2,540 more rows]

## Sheet: Table S4
Table S4. Cis-acting elements number of Hvanns
X1	X2	number
HvS1ann4	G-box	14
Hv3365ann5	G-box	12
Hv3365ann5	MBS	12
HvMOREXann5	G-box	12
HvMOREXann5	MBS	12
HvS1ann4	ABRE	12
Hv3365ann5	ABRE	11
HvMOREXann5	ABRE	11
HvS1ann4	MBS	11
Hv3365ann11	GT1-motif	7
Hv3365ann7	ABRE	7
HvMOREXann11	GT1-motif	7
HvMOREXann7	ABRE	7
HvS1ann11	GT1-motif	7
Hv3365ann11	ABRE	6
HvMOREXann11	ABRE	6
HvS1ann7	CGTCA-motif	6
HvS1ann7	TGACG-motif	6
Hv3365ann10	ABRE	5
Hv3365ann11	G-box	5
Hv3365ann3	CGTCA-motif	5
Hv3365ann3	TGACG-motif	5
Hv3365ann6	G-box	5
Hv3365ann7	G-box	5
HvMOREXann10	ABRE	5
HvMOREXann11	G-box	5
HvMOREXann3	CGTCA-motif	5
HvMOREXann3	TGACG-motif	5
HvMOREXann7	G-box	5
HvS1ann10	ABRE	5
HvS1ann11	G-box	5
HvS1ann3	CGTCA-motif	5
HvS1ann3	TGACG-motif	5
HvS1ann6	ARE	5
Hv3365ann10	ARE	4
Hv3365ann2	ABRE	4
Hv3365ann2	MBS	4
Hv3365ann4	CGTCA-motif	4
Hv3365ann4	TGACG-motif	4
Hv3365ann6	ARE	4
Hv3365ann8	ABRE	4
Hv3365ann8	CGTCA-motif	4
Hv3365ann8	TGACG-motif	4
HvMOREXann10	ARE	4
HvMOREXann11	CGTCA-motif	4
HvMOREXann11	TGACG-motif	4
HvMOREXann2	MBS	4
HvMOREXann4	CGTCA-motif	4
HvMOREXann4	TGACG-motif	4
HvMOREXann6	ARE	4
HvMOREXann6	G-box	4
HvMOREXann8	ABRE	4
HvMOREXann8	CGTCA-motif	4
HvMOREXann8	TGACG-motif	4
HvS1ann1	ARE	4
HvS1ann10	ARE	4
HvS1ann11	ABRE	4
HvS1ann11	TCT-motif	4
HvS1ann6	ABRE	4
HvS1ann6	CGTCA-motif	4
HvS1ann6	TGACG-motif	4
HvS1ann7	ABRE	4
HvS1ann9	ABRE	4
Hv3365ann1	G-box	3
Hv3365ann10	LTR	3
Hv3365ann11	CAT-box	3
Hv3365ann11	CGTCA-motif	3
Hv3365ann11	G-Box	3
Hv3365ann11	TCT-motif	3
Hv3365ann11	TGACG-motif	3
Hv3365ann12	Box 4	3
Hv3365ann12	G-box	3
Hv3365ann12	GT1-motif	3
Hv3365ann2	ARE	3
Hv3365ann2	CGTCA-motif	3
Hv3365ann2	G-Box	3
Hv3365ann2	TGACG-motif	3
Hv3365ann3	ABRE	3
Hv3365ann3	ARE	3
Hv3365ann3	Box 4	3
Hv3365ann3	MBS	3
Hv3365ann4	ABRE	3
Hv3365ann6	CGTCA-motif	3
Hv3365ann6	TGACG-motif	3
Hv3365ann8	G-box	3
Hv3365ann8	MBS	3
HvMOREXann1	G-box	3
HvMOREXann10	LTR	3
HvMOREXann11	CAT-box	3
HvMOREXann11	G-Box	3
HvMOREXann11	TCT-motif	3
HvMOREXann12	Box 4	3
HvMOREXann12	G-box	3
HvMOREXann12	GT1-motif	3
HvMOREXann2	ABRE	3
HvMOREXann2	ARE	3
HvMOREXann2	CGTCA-motif	3
HvMOREXann2	TGACG-motif	3
HvMOREXann3	ABRE	3
HvMOREXann3	ARE	3
HvMOREXann3	MBS	3
HvMOREXann4	ABRE	3
HvMOREXann8	G-box	3
HvMOREXann8	MBS	3
HvS1ann1	ABRE	3
HvS1ann1	MBS	3
HvS1ann10	LTR	3
HvS1ann11	CAT-box	3
HvS1ann11	CGTCA-motif	3
HvS1ann11	TGACG-motif	3
HvS1ann12	Box 4	3
HvS1ann12	G-box	3
HvS1ann12	GT1-motif	3
HvS1ann2	G-box	3
HvS1ann3	ABRE	3
HvS1ann3	ARE	3
HvS1ann3	Box 4	3
HvS1ann3	MBS	3
HvS1ann4	G-Box	3
HvS1ann5	ABRE	3
HvS1ann5	CGTCA-motif	3
HvS1ann5	TGACG-motif	3
HvS1ann6	G-box	3
HvS1ann7	ARE	3
HvS1ann7	G-box	3
HvS1ann9	G-box	3
Hv3365ann1	ABRE	2
Hv3365ann1	ARE	2
Hv3365ann1	TCA-element	2
Hv3365ann1	TCT-motif	2
Hv3365ann10	G-Box	2
Hv3365ann10	G-box	2
Hv3365ann12	ARE	2
Hv3365ann12	GC-motif	2
Hv3365ann2	GT1-motif	2
Hv3365ann2	I-box	2
Hv3365ann2	TCA-element	2
Hv3365ann2	TCT-motif	2
Hv3365ann2	TGA-element	2
Hv3365ann3	AE-box	2
Hv3365ann3	G-box	2
Hv3365ann4	ARE	2
Hv3365ann4	Box 4	2
Hv3365ann4	CAT-box	2
Hv3365ann4	G-Box	2
Hv3365ann4	GC-motif	2
Hv3365ann4	GCN4_motif	2
Hv3365ann5	ACE	2
Hv3365ann5	ARE	2
Hv3365ann5	G-Box	2
Hv3365ann6	I-box	2
Hv3365ann6	P-box	2
Hv3365ann6	RY-element	2
Hv3365ann7	G-Box	2
Hv3365ann7	LTR	2
Hv3365ann7	RY-element	2
Hv3365ann7	TC-rich repeats	2
Hv3365ann8	G-Box	2
Hv3365ann8	I-box	2
Hv3365ann8	TCT-motif	2
Hv3365ann9	G-box	2
Hv3365ann9	LTR	2
Hv3365ann9	MRE	2
Hv3365ann9	TGA-element	2
HvMOREXann1	ABRE	2
HvMOREXann1	ARE	2
HvMOREXann1	TCA-element	2
HvMOREXann1	TCT-motif	2
HvMOREXann10	G-Box	2
HvMOREXann10	G-box	2
HvMOREXann11	GATA-motif	2
HvMOREXann11	I-box	2
HvMOREXann11	MBS	2
HvMOREXann12	ARE	2
HvMOREXann2	G-Box	2
HvMOREXann2	GT1-motif	2
HvMOREXann2	I-box	2
HvMOREXann2	TCA-element	2
HvMOREXann2	TCT-motif	2
HvMOREXann2	TGA-element	2
HvMOREXann3	AE-box	2
HvMOREXann3	Box 4	2
HvMOREXann3	CAT-box	2
HvMOREXann3	G-box	2
HvMOREXann4	ARE	2
HvMOREXann4	Box 4	2
HvMOREXann4	G-Box	2
HvMOREXann4	GC-motif	2
HvMOREXann4	GCN4_motif	2
HvMOREXann5	ACE	2
HvMOREXann5	ARE	2
HvMOREXann5	G-Box	2
HvMOREXann6	CGTCA-motif	2
HvMOREXann6	I-box	2
HvMOREXann6	P-box	2
HvMOREXann6	RY-element	2
HvMOREXann6	TGACG-motif	2
HvMOREXann7	G-Box	2
HvMOREXann7	LTR	2
HvMOREXann7	RY-element	2
HvMOREXann7	TC-rich repeats	2
HvMOREXann8	G-Box	2
HvMOREXann8	I-box	2
HvMOREXann8	TCT-motif	2
HvMOREXann9	CGTCA-motif	2
HvMOREXann9	G-box	2
HvMOREXann9	MRE	2
HvMOREXann9	TGA-element	2
HvMOREXann9	TGACG-motif	2
HvS1ann1	CGTCA-motif	2
HvS1ann1	G-Box	2
HvS1ann1	GT1-motif	2
HvS1ann1	I-box	2
HvS1ann1	TGA-element	2
HvS1ann1	TGACG-motif	2
HvS1ann10	G-Box	2
HvS1ann10	G-box	2
HvS1ann12	ARE	2
HvS1ann12	GC-motif	2
HvS1ann12	TCA-element	2
HvS1ann2	ABRE	2
HvS1ann2	ARE	2
HvS1ann2	TCA-element	2
HvS1ann2	TCT-motif	2
HvS1ann3	AE-box	2
HvS1ann3	CAT-box	2
HvS1ann3	G-box	2
HvS1ann3	LTR	2
HvS1ann4	ARE	2
HvS1ann5	ARE	2
HvS1ann5	Box 4	2
HvS1ann5	CAT-box	2
HvS1ann5	G-Box	2
HvS1ann5	GC-motif	2
HvS1ann5	GCN4_motif	2
HvS1ann6	I-box	2
HvS1ann7	I-box	2
HvS1ann7	TGA-element	2
HvS1ann8	CAT-box	2
HvS1ann8	CGTCA-motif	2
HvS1ann8	G-box	2
HvS1ann8	MBS	2
HvS1ann8	MRE	2
HvS1ann8	TC-rich repeats	2
HvS1ann8	TCT-motif	2
HvS1ann8	TGACG-motif	2
HvS1ann9	RY-element	2
Hv3365ann1	ACE	1
Hv3365ann1	CAT-box	1
Hv3365ann1	G-Box	1
Hv3365ann1	GATA-motif	1
Hv3365ann1	GC-motif	1
Hv3365ann1	LTR	1
Hv3365ann1	P-box	1
Hv3365ann1	TC-rich repeats	1
Hv3365ann1	TCCC-motif	1
Hv3365ann1	circadian	1
Hv3365ann10	3-AF1 binding site	1
Hv3365ann10	AE-box	1
Hv3365ann10	GATA-motif	1
Hv3365ann10	GT1-motif	1
Hv3365ann10	O2-site	1
Hv3365ann10	TATC-box	1
Hv3365ann10	TCCC-motif	1
Hv3365ann10	TGA-element	1
Hv3365ann11	AE-box	1
Hv3365ann11	Box 4	1
Hv3365ann11	GARE-motif	1
Hv3365ann11	GATA-motif	1
Hv3365ann11	GC-motif	1
Hv3365ann11	LTR	1
Hv3365ann11	MBS	1
Hv3365ann11	P-box	1
Hv3365ann11	RY-element	1
Hv3365ann11	Sp1	1
Hv3365ann11	TC-rich repeats	1
Hv3365ann11	TCA-element	1
Hv3365ann11	TGA-element	1
Hv3365ann12	ABRE	1
Hv3365ann12	ACE	1
Hv3365ann12	ATC-motif	1
Hv3365ann12	CAT-box	1
Hv3365ann12	GARE-motif	1
Hv3365ann12	LAMP-element	1
Hv3365ann12	P-box	1
Hv3365ann12	Sp1	1
Hv3365ann12	TCA-element	1
Hv3365ann2	ACE	1
Hv3365ann2	ATCT-motif	1
Hv3365ann2	G-box	1
Hv3365ann2	GA-motif	1
Hv3365ann2	GATA-motif	1
Hv3365ann2	MRE	1
Hv3365ann2	MSA-like	1
Hv3365ann2	TC-rich repeats	1
Hv3365ann3	CAT-box	1
Hv3365ann3	G-Box	1
Hv3365ann3	I-box	1
Hv3365ann3	L-box	1
Hv3365ann3	LTR	1
Hv3365ann3	MRE	1
Hv3365ann3	RY-element	1
Hv3365ann3	TC-rich repeats	1
Hv3365ann3	TCA-element	1
Hv3365ann3	TCT-motif	1
Hv3365ann3	chs-CMA2a	1
Hv3365ann4	ATC-motif	1
Hv3365ann4	G-box	1
Hv3365ann4	GATA-motif	1
Hv3365ann4	GT1-motif	1
Hv3365ann4	HD-Zip 1	1
Hv3365ann4	MBS	1
Hv3365ann4	P-box	1
Hv3365ann4	TC-rich repeats	1
Hv3365ann4	TCA-element	1
Hv3365ann4	TCT-motif	1
Hv3365ann5	Box 4	1
Hv3365ann5	CGTCA-motif	1
Hv3365ann5	GT1-motif	1
Hv3365ann5	LTR	1
Hv3365ann5	O2-site	1
Hv3365ann5	TC-rich repeats	1
Hv3365ann5	TCA-element	1
Hv3365ann5	TGACG-motif	1
Hv3365ann6	AACA_motif	1
Hv3365ann6	ABRE	1
Hv3365ann6	ATCT-motif	1
Hv3365ann6	GATA-motif	1
Hv3365ann6	GCN4_motif	1
Hv3365ann6	GTGGC-motif	1
Hv3365ann6	LTR	1
Hv3365ann6	MBS	1
Hv3365ann6	Sp1	1
Hv3365ann6	TATC-box	1
Hv3365ann6	TCT-motif	1
Hv3365ann6	chs-CMA2a	1
Hv3365ann7	ATC-motif	1
Hv3365ann7	AuxRR-core	1
Hv3365ann7	CAT-box	1
Hv3365ann7	CGTCA-motif	1
Hv3365ann7	GA-motif	1
Hv3365ann7	GARE-motif	1
Hv3365ann7	GCN4_motif	1
Hv3365ann7	TCCC-motif	1
Hv3365ann7	TGA-element	1
Hv3365ann7	TGACG-motif	1
Hv3365ann7	circadian	1
Hv3365ann8	ARE	1
Hv3365ann8	Box 4	1
Hv3365ann8	CAT-box	1
Hv3365ann8	GARE-motif	1
Hv3365ann8	GCN4_motif	1
Hv3365ann8	HD-Zip 1	1
Hv3365ann8	LTR	1
Hv3365ann8	MRE	1
Hv3365ann8	O2-site	1
Hv3365ann8	RY-element	1
Hv3365ann8	TCA-element	1
Hv3365ann8	TGA-element	1
Hv3365ann9	ABRE	1
Hv3365ann9	AuxRR-core	1
Hv3365ann9	CAT-box	1
Hv3365ann9	CGTCA-motif	1
Hv3365ann9	GARE-motif	1
Hv3365ann9	GATA-motif	1
Hv3365ann9	GT1-motif	1
Hv3365ann9	O2-site	1
Hv3365ann9	RY-element	1
Hv3365ann9	TC-rich repeats	1
Hv3365ann9	TCA-element	1
Hv3365ann9	TGACG-motif	1
Hv3365ann9	chs-CMA2a	1
HvMOREXann1	ACE	1
HvMOREXann1	CAT-box	1
HvMOREXann1	G-Box	1
HvMOREXann1	GATA-motif	1
HvMOREXann1	GC-motif	1
HvMOREXann1	LTR	1
HvMOREXann1	P-box	1
HvMOREXann1	TC-rich repeats	1
HvMOREXann1	TCCC-motif	1
HvMOREXann1	circadian	1
HvMOREXann10	3-AF1 binding site	1
HvMOREXann10	AE-box	1
HvMOREXann10	GATA-motif	1
HvMOREXann10	GT1-motif	1
HvMOREXann10	O2-site	1
HvMOREXann10	TATC-box	1
HvMOREXann10	TCCC-motif	1
HvMOREXann10	TGA-element	1
HvMOREXann11	AE-box	1
HvMOREXann11	Box 4	1
HvMOREXann11	CAG-motif	1
HvMOREXann11	GARE-motif	1
HvMOREXann11	GC-motif	1
HvMOREXann11	LTR	1
HvMOREXann11	P-box	1
HvMOREXann11	RY-element	1
HvMOREXann11	Sp1	1
HvMOREXann11	TC-rich repeats	1
HvMOREXann11	TCA-element	1
HvMOREXann11	TGA-element	1
HvMOREXann12	ABRE	1
HvMOREXann12	ACE	1
HvMOREXann12	ATC-motif	1
HvMOREXann12	CAT-box	1
HvMOREXann12	GARE-motif	1
HvMOREXann12	LAMP-element	1
HvMOREXann12	P-box	1
HvMOREXann12	TCA-element	1
HvMOREXann2	ACE	1
HvMOREXann2	ATCT-motif	1
HvMOREXann2	G-box	1
HvMOREXann2	GA-motif	1
HvMOREXann2	GATA-motif	1
HvMOREXann2	MRE	1
HvMOREXann2	MSA-like	1
HvMOREXann2	TC-rich repeats	1
HvMOREXann3	G-Box	1
HvMOREXann3	I-box	1
HvMOREXann3	L-box	1
HvMOREXann3	LTR	1
HvMOREXann3	MRE	1
HvMOREXann3	RY-element	1
HvMOREXann3	TC-rich repeats	1
HvMOREXann3	TCA-element	1
HvMOREXann3	TCT-motif	1
HvMOREXann3	TGA-element	1
HvMOREXann3	chs-CMA2a	1
HvMOREXann4	ATC-motif	1
HvMOREXann4	CAT-box	1
HvMOREXann4	G-box	1
HvMOREXann4	GATA-motif	1
HvMOREXann4	GT1-motif	1
HvMOREXann4	HD-Zip 1	1
HvMOREXann4	MBS	1
HvMOREXann4	P-box	1
HvMOREXann4	TC-rich repeats	1
HvMOREXann4	TCA-element	1
HvMOREXann4	TCT-motif	1
HvMOREXann5	Box 4	1
HvMOREXann5	CGTCA-motif	1
HvMOREXann5	GT1-motif	1
HvMOREXann5	LTR	1
HvMOREXann5	O2-site	1
HvMOREXann5	TC-rich repeats	1
HvMOREXann5	TCA-element	1
HvMOREXann5	TGACG-motif	1
HvMOREXann6	AACA_motif	1
HvMOREXann6	ABRE	1
HvMOREXann6	ATCT-motif	1
HvMOREXann6	GATA-motif	1
HvMOREXann6	GCN4_motif	1
HvMOREXann6	GTGGC-motif	1
HvMOREXann6	LTR	1
HvMOREXann6	MBS	1
HvMOREXann6	TATC-box	1
HvMOREXann6	TCT-motif	1
HvMOREXann6	TGA-element	1
HvMOREXann6	chs-CMA2a	1
HvMOREXann7	ATC-motif	1
HvMOREXann7	AuxRR-core	1
HvMOREXann7	CAT-box	1
HvMOREXann7	CGTCA-motif	1
HvMOREXann7	GA-motif	1
HvMOREXann7	GARE-motif	1
HvMOREXann7	GCN4_motif	1
HvMOREXann7	TCCC-motif	1
HvMOREXann7	TGA-element	1
HvMOREXann7	TGACG-motif	1
HvMOREXann7	circadian	1
HvMOREXann8	ARE	1
HvMOREXann8	Box 4	1
HvMOREXann8	CAT-box	1
HvMOREXann8	GARE-motif	1
HvMOREXann8	GCN4_motif	1
HvMOREXann8	HD-Zip 1	1
HvMOREXann8	LTR	1
HvMOREXann8	MRE	1
HvMOREXann8	O2-site	1
HvMOREXann8	RY-element	1
HvMOREXann8	TCA-element	1
HvMOREXann8	TGA-element	1
HvMOREXann9	ABRE	1
HvMOREXann9	AuxRR-core	1
HvMOREXann9	GARE-motif	1
HvMOREXann9	GATA-motif	1
HvMOREXann9	GT1-motif	1
HvMOREXann9	O2-site	1
HvMOREXann9	RY-element	1
HvMOREXann9	TC-rich repeats	1
HvMOREXann9	TCA-element	1
HvMOREXann9	chs-CMA2a	1
HvS1ann1	ACE	1
HvS1ann1	ATCT-motif	1
HvS1ann1	GA-motif	1
HvS1ann1	GATA-motif	1
HvS1ann1	LTR	1
HvS1ann1	MSA-like	1
HvS1ann1	Sp1	1
HvS1ann1	TCA-element	1
HvS1ann1	TCT-motif	1
HvS1ann10	3-AF1 binding site	1
HvS1ann10	AE-box	1
HvS1ann10	GATA-motif	1
HvS1ann10	GT1-motif	1
HvS1ann10	I-box	1
HvS1ann10	O2-site	1
HvS1ann10	TATC-box	1
HvS1ann10	TCCC-motif	1
HvS1ann10	TGA-element	1
HvS1ann11	AE-box	1
HvS1ann11	Box 4	1
HvS1ann11	CAG-motif	1
HvS1ann11	G-Box	1
HvS1ann11	GATA-motif	1
HvS1ann11	GC-motif	1
HvS1ann11	LTR	1
HvS1ann11	P-box	1
HvS1ann11	RY-element	1
HvS1ann11	Sp1	1
HvS1ann11	TC-rich repeats	1
HvS1ann11	TGA-element	1
HvS1ann12	ABRE	1
HvS1ann12	ACE	1
HvS1ann12	ATC-motif	1
HvS1ann12	CAT-box	1
HvS1ann12	CGTCA-motif	1
HvS1ann12	GARE-motif	1
HvS1ann12	LAMP-element	1
HvS1ann12	Sp1	1
HvS1ann12	TGACG-motif	1
HvS1ann2	ACE	1
HvS1ann2	CAT-box	1
HvS1ann2	G-Box	1
HvS1ann2	GATA-motif	1
HvS1ann2	GC-motif	1
HvS1ann2	LTR	1
HvS1ann2	P-box	1
HvS1ann2	TC-rich repeats	1
HvS1ann2	TCCC-motif	1
HvS1ann2	circadian	1
HvS1ann3	G-Box	1
HvS1ann3	I-box	1
HvS1ann3	L-box	1
HvS1ann3	MRE	1
HvS1ann3	RY-element	1
HvS1ann3	TC-rich repeats	1
HvS1ann3	TCA-element	1
HvS1ann3	TCT-motif	1
HvS1ann3	chs-CMA2a	1
HvS1ann4	ACE	1
HvS1ann4	Box 4	1
HvS1ann4	CGTCA-motif	1
HvS1ann4	GC-motif	1
HvS1ann4	GT1-motif	1
HvS1ann4	LTR	1
HvS1ann4	RY-element	1
HvS1ann4	TC-rich repeats	1
HvS1ann4	TCA-element	1
HvS1ann4	TGACG-motif	1
HvS1ann5	ATC-motif	1
HvS1ann5	G-box	1
HvS1ann5	GATA-motif	1
HvS1ann5	GT1-motif	1
HvS1ann5	HD-Zip 1	1
HvS1ann5	MBS	1
HvS1ann5	P-box	1
HvS1ann5	TC-rich repeats	1
HvS1ann5	TCA-element	1
HvS1ann5	TCT-motif	1
HvS1ann6	ATCT-motif	1
HvS1ann6	CAT-box	1
HvS1ann6	GC-motif	1
HvS1ann6	GCN4_motif	1
HvS1ann6	GTGGC-motif	1
HvS1ann6	MBS	1
HvS1ann6	P-box	1
HvS1ann6	Pc-CMA2c	1
HvS1ann6	TATC-box	1
HvS1ann6	TCT-motif	1
HvS1ann6	TGA-element	1
HvS1ann7	ATCT-motif	1
HvS1ann7	CAT-box	1
HvS1ann7	GC-motif	1
HvS1ann7	GTGGC-motif	1
HvS1ann7	LTR	1
HvS1ann7	MBS	1
HvS1ann7	P-box	1
HvS1ann7	Pc-CMA2c	1
HvS1ann7	TATC-box	1
HvS1ann7	TCCC-motif	1
HvS1ann7	TCT-motif	1
HvS1ann8	ABRE	1
HvS1ann8	ARE	1
HvS1ann8	ATCT-motif	1
HvS1ann8	GCN4_motif	1
HvS1ann8	LTR	1
HvS1ann8	TCCC-motif	1
HvS1ann8	TGA-element	1
HvS1ann8	circadian	1
HvS1ann9	ARE	1
HvS1ann9	ATC-motif	1
HvS1ann9	Box 4	1
HvS1ann9	CAT-box	1
HvS1ann9	CGTCA-motif	1
HvS1ann9	G-Box	1
HvS1ann9	GA-motif	1
HvS1ann9	GCN4_motif	1
HvS1ann9	LTR	1
HvS1ann9	MRE	1
HvS1ann9	TC-rich repeats	1
HvS1ann9	TCCC-motif	1
HvS1ann9	TGA-element	1
HvS1ann9	TGACG-motif	1
HvS1ann9	circadian	1

## Sheet: Table S5
Table S5. The MEME motif sequences of Hvanns
Motif	Length(bp)	Sequence
MEME-1	50	ALTRVVVTRAEVDMKYIKEEYQKRFKTTLEDAVAGDTSGDYRTFLLALVG
MEME-2	50	DAEALRKAFQGWGTDETALIEILAHRDAAQRALIRQAYAALYGEDLLRRL
MEME-3	36	VVRILSTRSKAQLLATFRAYKHLYGHSJEKDVKSEA
MEME-4	41	TGDLRKLLVALVSSYRYEGPEVDPDLARSEAKILHEAVEKK
MEME-5	41	TDLRALVEVICARTPAQLVAVRQAYRSRFGCSLEEDVAACT
MEME-6	29	LRTAVRCLTSPEKYFAKVJRKAMKGLGTD
MEME-7	29	ELSGDFKKAMILWALDPAERDAVLANEAL
MEME-8	15	MATJSVPPVVPSPAE
MEME-9	50	MADEVQELTKAFSGLGGLGVEERALVAALARWRKQPEKRAGFRKSFPGLF
MEME-10	21	PECSRLIPPVSALRLEFSSNG

## Sheet: Table S6
Table S6. Sample information of the RNA-seq data for expression profile .
Project	Sample Name	Accession	Organism Part	Treatment
PRJEB14349	CAR15	Morex	Grain, bracts removed	15DPA
	CAR5	Morex	Grain, bracts removed	5DPA
	EMB	Morex	Embryos	4d dissected from germinating grains
	EPI	Morex	Epidermis	4 weeks
	ETI	Morex	Etiolated	10 day old seedling
	INF1	Morex	Young Inflorescences	5mm
	INF2	Morex	Inflorescences	1-1.5cm
	LEA	Morex	Shoot from the seedlings	10cm shoot stage
	LEM	Morex	Lemma	6 weeks PA
	LOD	Morex	Lodicule	6 weeks PA
	NOD	Morex	Developing tillers	six leaf stage
	PAL	Morex	Palea	6 weeks PA
	RAC	Morex	Rachis	5 weeks PA
	ROO	Morex	Root	4 weeks
	ROO2	Morex	Roots from the seedlings	10cm shoot stage
	SEN	Morex	Senescing leaf	2 months
PRJNA704034	S_Al_long	Sebastian	root	Aluminum treatment at low pH (4.0)
	S_Al_short	Sebastian	root	Aluminum treatment at low pH (4.0)
	S_pH4_long	Sebastian	root	Low pH (4.0)
	S_pH4_short	Sebastian	root	Low pH (4.0)
	S_pH6_long	Sebastian	root	Optimal pH (6.0)
	S_pH6_short	Sebastian	root	Optimal pH (6.0)
PRJNA489775	barley_CK	Zhongsi No.1	Plant sample from Hordeum brevisubulatum under normal condition	Root
	barley_1h	Zhongsi No.1	Plant sample from Hordeum brevisubulatum under salt treatment for 1 h	Root
	barley_6h	Zhongsi No.1	Plant sample from Hordeum brevisubulatum under salt treatment for 6 h	Root
	barley_24h	Zhongsi No.1	Plant sample from Hordeum brevisubulatum under salt treatment for 24 h	Root
	wild barley_CK	germplasm	Plant sample from Hordeum vulgare under normal condition	Root
	wild barley_1h	germplasm	Plant sample from Hordeum vulgare under salt treatment for 1 h	Root
	wild barley_6h	germplasm	Plant sample from Hordeum vulgare under salt treatment for 6 h	Root
	wild barley_24h	germplasm	Plant sample from Hordeum vulgare under salt treatment for 24 h	Root
PRJNA767196	Hv-L0h	leaf	cold	stress 0h-1
	Hv-L168h	leaf	cold	stress 168h
	Hv-L24h	leaf	cold	stress 24h
	Hv-L2h	leaf	cold	stress 2h
PRJNA382490	80CdR	Morex	roots	80 µM Cd
	80CdS	Morex	shoots	80 µM Cd
	0CdR	Morex	roots	control Cd
	0CdS	Morex	shoots	control Cd
	570ZnR	Morex	roots	570 µM Zn
	570ZnS	Morex	shoots	570 µM Zn
	0ZnR	Morex	roots	control Zn
	0ZnS	Morex	shoots	control Zn
	50CuR	Morex	roots	50 µM Cu
	50CuS	Morex	shoots	50 µM Cu
	0CuR	Morex	roots	control Cu
	0CuS	Morex	shoots	control Cu
PRJNA752285	S1	Hu 1154	lodicule1
	S2	Hu 1154	lodicule2
	S3	Hu 1154	lodicule3
	S4	Hu 1154	lodicule4
	S5	Hu 1154	lodicule5
	S6	Hu 1154	lodicule6
	T1	Hu 1154	roots
	T2	Hu 1154	stems
	T3	Hu 1154	leaves
	T4	Hu 1154	rachises
	T5	Hu 1154	glumes
	T6	Hu 1154	anthers
	T7	Hu 1154	pistils
	T8	Hu 1154	lodicule
PRJEB21740	stomatal_complex	Barke	stomatal complex
	total_leaf	Barke	total leaf
	leaf_without_upper_and_lower_epidermis	Barke	leaf without upper and lower epidermis

## Sheet: Table S7
Table S7. Sample information of the RNA-seq data for co-expression analysis.
Project	Sample Name	Accession	Organism Part	Treatment
PRJEB12540	Scarlett_YI_control	Scarlett	Young Inflorescence	control
	Scarlett_YI_drought	Scarlett	Young Inflorescence	drought
	Scarlett_YI_greenhouse	Scarlett	Young Inflorescence	greenhouse
	Scarlett_leaf_control	Scarlett	Leaf	control
	Scarlett_leaf_drought	Scarlett	Leaf	drought
	Scarlett_leaf_greenhouse	Scarlett	Leaf	greenhouse
	SBCC073_YI_control	SBCC073	Young Inflorescence	control
	SBCC073_YI_drought	SBCC073	Young Inflorescence	drought
	SBCC073_YI_greenhouse	SBCC073	Young Inflorescence	greenhouse
	SBCC073_LF_control	SBCC073	Leaf	control
	SBCC073_LF_drought	SBCC073	Leaf	drought
	SBCC073_LF_greenhouse	SBCC073	Leaf	greenhouse
PRJEB40905	Drought_treated_drought_tolerant	drought tolerant	Leaf	Drought
	Drought_treated_sensitive_genotype	drought sensitive	Leaf	Drought
	Well_watered_drought_sensitive	drought sensitive	Leaf	Well watered
	Well_watered_drought_tolerant	drought tolerant	Leaf	Well watered
PRJEB13621	C0_Z1	Clipper	Root meristematic zone	0 NaCL
	C0_Z2	Clipper	Root elongation zone	0 NaCL
	C0_Z3	Clipper	Root maturation zone	0 NaCL
	C100_Z1	Clipper	Root meristematic zone	100mM NaCl
	C100_Z2	Clipper	Root elongation zone	100mM NaCl
	C100_Z3	Clipper	Root maturation zone	100mM NaCl
	S0_Z1	Sahara	Root meristematic zone	0 NaCL
	S0_Z2	Sahara	Root elongation zone	0 NaCL
	S0_Z3	Sahara	Root maturation zone	0 NaCL
	S100_Z1	Sahara	Root meristematic zone	100mM NaCl
	S100_Z2	Sahara	Root elongation zone	100mM NaCl
	S100_Z3	Sahara	Root maturation zone	100mM NaCl
PRJNA382490	80CdR	Morex	roots	80 µM Cd
	80CdS	Morex	shoots	80 µM Cd
	0CdR	Morex	roots	control Cd
	0CdS	Morex	shoots	control Cd
	570ZnR	Morex	roots	570 µM Zn
	570ZnS	Morex	shoots	570 µM Zn
	0ZnR	Morex	roots	control Zn
	0ZnS	Morex	shoots	control Zn
	50CuR	Morex	roots	50 µM Cu
	50CuS	Morex	shoots	50 µM Cu
	0CuR	Morex	roots	control Cu
	0CuS	Morex	shoots	control Cu
PRJEB14349	CAR15	Morex	Grain, bracts removed	15DPA
	CAR5	Morex	Grain, bracts removed	5DPA
	EMB	Morex	Embryos	4d dissected from germinating grains
	EPI	Morex	Epidermis	4 weeks
	ETI	Morex	Etiolated	10 day old seedling
	INF1	Morex	Young Inflorescences	5mm
	INF2	Morex	Inflorescences	1-1.5cm
	LEA	Morex	Shoot from the seedlings	10cm shoot stage
	LEM	Morex	Lemma	6 weeks PA
	LOD	Morex	Lodicule	6 weeks PA
	NOD	Morex	Developing tillers	six leaf stage
	PAL	Morex	Palea	6 weeks PA
	RAC	Morex	Rachis	5 weeks PA
	ROO	Morex	Root	4 weeks
	ROO2	Morex	Roots from the seedlings	10cm shoot stage
	SEN	Morex	Senescing leaf	2 months
PRJEB18276	HoVu_D0_mix	Igri	Leaf	0h,17°C; Afternoon; mix
	HoVu_W0_mix	Igri	Leaf	0h,17°C; Morning; mix
	HoVu_D1_ind	Igri	Leaf	8h,6°C; Afternoon
	HoVu_W4_mix	Igri	Leaf	4 weeks 6°C; Morning; mix
	HoVu_W9_ind	Igri	Leaf	9 weeks 6°C; Morning
	HoVu_W9_mix	Igri	Leaf	9 weeks 6°C; Morning; mix
PRJNA324116	root_control	Cultivar Rolap	Root	Control
	root_heat	Cultivar Rolap	Root	Heat
	shoot_control	Cultivar Rolap	Shoot	Control
	shoot_heat	Cultivar Rolap	Shoot	Heat

## Sheet: Table S8
Table S8. co-expression Network sites in Hvanns
fromNode	toNode	weight	direction	fromAltName	toAltName
ANNAT3	RAN1	0.112588	undirected	NA	NA
ANNAT3	HORVU.MOREX.r3.5HG0494310	0.107986	undirected	NA	NA
ANNAT3	HORVU.MOREX.r3.1HG0071770	0.107547	undirected	NA	NA
ANNAT3	VAD1	0.105595	undirected	NA	NA
ANNAT3	ARA6	0.103536	undirected	NA	NA
ANNAT3	IRX9-L	0.0960993	undirected	NA	NA
ANNAT3	HORVU.MOREX.r3.5HG0423820	0.0951843	undirected	NA	NA
ANNAT3	iqd9	0.0912749	undirected	NA	NA
ANNAT3	RBOH_F	0.0911239	undirected	NA	NA
ANNAT3	HORVU.MOREX.r3.3HG0301390	0.0906857	undirected	NA	NA
HORVU.MOREX.r3.1HG0036660	ANNAT3	0.0814339	undirected	NA	NA
HORVU.MOREX.r3.1HG0042110	ANNAT3	0.0808501	undirected	NA	NA
HORVU.MOREX.r3.1HG0024900	ANNAT3	0.078394	undirected	NA	NA
HORVU.MOREX.r3.1HG0054070	ANNAT3	0.0765583	undirected	NA	NA
HORVU.MOREX.r3.1HG0043600	ANNAT3	0.0686631	undirected	NA	NA
RABA2b	ANNAT3	0.0644434	undirected	NA	NA
iqd2	ANNAT3	0.064313	undirected	NA	NA
PTR2	ANNAT3	0.0625539	undirected	NA	NA
ATSK12	ANNAT3	0.0587571	undirected	NA	NA
CESA1	ANNAT3	0.0578983	undirected	NA	NA
ANNAT4	HORVU.MOREX.r3.3HG0294980	0.172681	undirected	NA	NA
ANNAT4	HORVU.MOREX.r3.2HG0191090	0.171161	undirected	NA	NA
ANNAT4	HORVU.MOREX.r3.1HG0086590	0.161769	undirected	NA	NA
ANNAT4	HORVU.MOREX.r3.3HG0291160	0.161032	undirected	NA	NA
ANNAT4	HORVU.MOREX.r3.7HG0738190	0.158743	undirected	NA	NA
ANNAT4	HORVU.MOREX.r3.1HG0075570	0.153221	undirected	NA	NA
ANNAT4	HORVU.MOREX.r3.1HG0071770	0.152363	undirected	NA	NA
ANNAT4	HORVU.MOREX.r3.3HG0271570	0.151833	undirected	NA	NA
ANNAT4	HORVU.MOREX.r3.7HG0644350	0.14542	undirected	NA	NA
ANNAT4	HORVU.MOREX.r3.4HG0331410	0.142019	undirected	NA	NA
iqd2	ANNAT4	0.140838	undirected	NA	NA
CESA1	ANNAT4	0.131549	undirected	NA	NA
RABA2b	ANNAT4	0.130101	undirected	NA	NA
HORVU.MOREX.r3.1HG0046540	ANNAT4	0.128363	undirected	NA	NA
HORVU.MOREX.r3.1HG0042110	ANNAT4	0.120882	undirected	NA	NA
PTR2	ANNAT4	0.111709	undirected	NA	NA
HORVU.MOREX.r3.1HG0043600	ANNAT4	0.107084	undirected	NA	NA
HORVU.MOREX.r3.1HG0024900	ANNAT4	0.100846	undirected	NA	NA
HORVU.MOREX.r3.1HG0054070	ANNAT4	0.100679	undirected	NA	NA
HORVU.MOREX.r3.1HG0011870	ANNAT4	0.100509	undirected	NA	NA
HORVU.MOREX.r3.6HG0613690	HORVU.MOREX.r3.7HG0707860	0.239674	undirected	NA	NA
HORVU.MOREX.r3.6HG0613690	HORVU.MOREX.r3.7HG0643520	0.233966	undirected	NA	NA
HORVU.MOREX.r3.6HG0613690	HORVU.MOREX.r3.6HG0616110	0.22469	undirected	NA	NA
HORVU.MOREX.r3.6HG0613690	HORVU.MOREX.r3.7HG0722690	0.220341	undirected	NA	NA
HORVU.MOREX.r3.6HG0613690	HORVU.MOREX.r3.6HG0627780	0.21716	undirected	NA	NA
HORVU.MOREX.r3.6HG0613690	HORVU.MOREX.r3.7HG0635380	0.216721	undirected	NA	NA
HORVU.MOREX.r3.6HG0613690	HORVU.MOREX.r3.7HG0724570	0.216562	undirected	NA	NA
HORVU.MOREX.r3.6HG0613690	HORVU.MOREX.r3.7HG0684150	0.214903	undirected	NA	NA
HORVU.MOREX.r3.6HG0613690	HORVU.MOREX.r3.7HG0636020	0.214108	undirected	NA	NA
HORVU.MOREX.r3.6HG0613690	HORVU.MOREX.r3.7HG0685970	0.210355	undirected	NA	NA
PPa4	HORVU.MOREX.r3.6HG0613690	0.245567	undirected	NA	NA
HORVU.MOREX.r3.3HG0279530	HORVU.MOREX.r3.6HG0613690	0.245024	undirected	NA	NA
GDPD6	HORVU.MOREX.r3.6HG0613690	0.244386	undirected	NA	NA
HORVU.MOREX.r3.4HG0416370	HORVU.MOREX.r3.6HG0613690	0.243232	undirected	NA	NA
TBL6	HORVU.MOREX.r3.6HG0613690	0.240976	undirected	NA	NA
BGAL8	HORVU.MOREX.r3.6HG0613690	0.237025	undirected	NA	NA
MAB1	HORVU.MOREX.r3.6HG0613690	0.235649	undirected	NA	NA
ERDL6	HORVU.MOREX.r3.6HG0613690	0.235365	undirected	NA	NA
HORVU.MOREX.r3.1HG0076120	HORVU.MOREX.r3.6HG0613690	0.229504	undirected	NA	NA
GGT1	HORVU.MOREX.r3.6HG0613690	0.227691	undirected	NA	NA
HORVU.MOREX.r3.7HG0665280	HORVU.MOREX.r3.7HG0720840	0.184492	undirected	NA	NA
HORVU.MOREX.r3.7HG0665280	HORVU.MOREX.r3.7HG0688720	0.181259	undirected	NA	NA
HORVU.MOREX.r3.7HG0665280	HORVU.MOREX.r3.7HG0721650	0.176499	undirected	NA	NA
HORVU.MOREX.r3.7HG0665280	HORVU.MOREX.r3.7HG0720080	0.170711	undirected	NA	NA
HORVU.MOREX.r3.7HG0665280	HORVU.MOREX.r3.7HG0698250	0.163858	undirected	NA	NA
HORVU.MOREX.r3.7HG0665280	HORVU.MOREX.r3.7HG0684530	0.163815	undirected	NA	NA
HORVU.MOREX.r3.7HG0665280	HORVU.MOREX.r3.7HG0692370	0.152738	undirected	NA	NA
HORVU.MOREX.r3.7HG0665280	HORVU.MOREX.r3.7HG0713520	0.149752	undirected	NA	NA
HORVU.MOREX.r3.7HG0665280	HORVU.MOREX.r3.7HG0707860	0.145446	undirected	NA	NA
HORVU.MOREX.r3.7HG0665280	HORVU.MOREX.r3.7HG0685970	0.141956	undirected	NA	NA
GAMMA_CA2	HORVU.MOREX.r3.7HG0665280	0.194126	undirected	NA	NA
HORVU.MOREX.r3.6HG0629350	HORVU.MOREX.r3.7HG0665280	0.193088	undirected	NA	NA
ATP5	HORVU.MOREX.r3.7HG0665280	0.191151	undirected	NA	NA
HORVU.MOREX.r3.2HG0100760	HORVU.MOREX.r3.7HG0665280	0.188718	undirected	NA	NA
FRO1	HORVU.MOREX.r3.7HG0665280	0.188052	undirected	NA	NA
HORVU.MOREX.r3.2HG0131530	HORVU.MOREX.r3.7HG0665280	0.186915	undirected	NA	NA
ASP1	HORVU.MOREX.r3.7HG0665280	0.181114	undirected	NA	NA
HORVU.MOREX.r3.1HG0084510	HORVU.MOREX.r3.7HG0665280	0.180623	undirected	NA	NA
RABE1c	HORVU.MOREX.r3.7HG0665280	0.180592	undirected	NA	NA
HORVU.MOREX.r3.6HG0596040	HORVU.MOREX.r3.7HG0665280	0.179159	undirected	NA	NA
HORVU.MOREX.r3.5HG0478740	HORVU.MOREX.r3.6HG0603400	0.0709163	undirected	NA	NA
ATG8C	HORVU.MOREX.r3.5HG0478740	0.0594254	undirected	NA	NA
ATG18D	HORVU.MOREX.r3.5HG0478740	0.0588181	undirected	NA	NA
HORVU.MOREX.r3.5HG0478740	KNAT3	0.055355	undirected	NA	NA
HORVU.MOREX.r3.3HG0319800	HORVU.MOREX.r3.5HG0478740	0.0537799	undirected	NA	NA
HORVU.MOREX.r3.1HG0047580	HORVU.MOREX.r3.5HG0478740	0.050197	undirected	NA	NA
HORVU.MOREX.r3.4HG0364120	HORVU.MOREX.r3.5HG0478740	0.049643	undirected	NA	NA
HORVU.MOREX.r3.5HG0464620	HORVU.MOREX.r3.5HG0478740	0.0495809	undirected	NA	NA
HORVU.MOREX.r3.2HG0153850	HORVU.MOREX.r3.5HG0478740	0.0489508	undirected	NA	NA
HORVU.MOREX.r3.5HG0478740	HORVU.MOREX.r3.7HG0718570	0.0488251	undirected	NA	NA
HORVU.MOREX.r3.5HG0478740	TLP10	0.0478166	undirected	NA	NA
HORVU.MOREX.r3.3HG0233650	HORVU.MOREX.r3.5HG0478740	0.047346	undirected	NA	NA
HORVU.MOREX.r3.5HG0453430	HORVU.MOREX.r3.5HG0478740	0.0462411	undirected	NA	NA
ATG8C	HORVU.MOREX.r3.5HG0478740	0.0443597	undirected	NA	NA
HORVU.MOREX.r3.5HG0473540	HORVU.MOREX.r3.5HG0478740	0.0438268	undirected	NA	NA
AMSH1	HORVU.MOREX.r3.5HG0478740	0.0437394	undirected	NA	NA
APG8H	HORVU.MOREX.r3.5HG0478740	0.0424987	undirected	NA	NA
HORVU.MOREX.r3.5HG0478740	HORVU.MOREX.r3.6HG0581990	0.0423797	undirected	NA	NA
PTR2	HORVU.MOREX.r3.5HG0478740	0.0417755	undirected	NA	NA
HORVU.MOREX.r3.5HG0478740	ATSAC1	0.0409044	undirected	NA	NA

## Sheet: Table S9
table S9. GO enrichment for brown and yellow co-expression module
module	#Term	Database	ID	Input number	Background number	P-Value	Corrected P-Value	Input	Hyperlink
yellow	circadian rhythm	Gene Ontology	GO:0007623	11	102	1.89944e-08	5.836e-06	HORVU.MOREX.r3.6HG0560010.1|HORVU.MOREX.r3.1HG0072440.1|HORVU.MOREX.r3.5HG0498830.1|HORVU.MOREX.r3.5HG0498320.1|HORVU.MOREX.r3.4HG0385940.1|HORVU.MOREX.r3.5HG0467030.1|HORVU.MOREX.r3.7HG0729460.1|HORVU.MOREX.r3.2HG0172510.1|HORVU.MOREX.r3.7HG0751030.1|HORVU.MOREX.r3.7HG0699010.1|HORVU.MOREX.r3.4HG0379380.1	http://amigo.geneontology.org/amigo/term/GO:0007623
yellow	protein binding	Gene Ontology	GO:0005515	66	3199	1.93565e-08	5.836e-06	HORVU.MOREX.r3.3HG0312780.1|HORVU.MOREX.r3.5HG0438740.1|HORVU.MOREX.r3.3HG0254030.1|HORVU.MOREX.r3.2HG0172510.1|HORVU.MOREX.r3.2HG0172990.1|HORVU.MOREX.r3.2HG0168640.1|HORVU.MOREX.r3.7HG0670830.1|HORVU.MOREX.r3.1HG0048010.1|HORVU.MOREX.r3.2HG0151360.1|HORVU.MOREX.r3.7HG0717180.1|HORVU.MOREX.r3.5HG0467300.1|HORVU.MOREX.r3.7HG0688690.1|HORVU.MOREX.r3.5HG0498830.1|HORVU.MOREX.r3.1HG0030720.1|HORVU.M…	http://amigo.geneontology.org/amigo/term/GO:0005515
yellow	plasma membrane	Gene Ontology	GO:0005886	61	2973	9.14722e-08	1.83859e-05	HORVU.MOREX.r3.5HG0438740.1|HORVU.MOREX.r3.7HG0720800.1|HORVU.MOREX.r3.1HG0052290.1|HORVU.MOREX.r3.2HG0172990.1|HORVU.MOREX.r3.4HG0388310.1|HORVU.MOREX.r3.7HG0670830.1|HORVU.MOREX.r3.1HG0048010.1|HORVU.MOREX.r3.1HG0021240.1|HORVU.MOREX.r3.6HG0580660.1|HORVU.MOREX.r3.7HG0688690.1|HORVU.MOREX.r3.6HG0565350.1|HORVU.MOREX.r3.7HG0717180.1|HORVU.MOREX.r3.1HG0075370.1|HORVU.MOREX.r3.4HG0343470.1|HORVU.M…	http://amigo.geneontology.org/amigo/term/GO:0005886
yellow	blue light photoreceptor activity	Gene Ontology	GO:0009882	4	5	1.16846e-06	0.000176145	HORVU.MOREX.r3.5HG0467030.1|HORVU.MOREX.r3.6HG0560010.1|HORVU.MOREX.r3.7HG0729460.1|HORVU.MOREX.r3.2HG0172510.1	http://amigo.geneontology.org/amigo/term/GO:0009882
yellow	protein kinase activity	Gene Ontology	GO:0004672	18	464	2.01821e-06	0.000243397	HORVU.MOREX.r3.5HG0467030.1|HORVU.MOREX.r3.5HG0438740.1|HORVU.MOREX.r3.6HG0624570.1|HORVU.MOREX.r3.2HG0190290.1|HORVU.MOREX.r3.3HG0254030.1|HORVU.MOREX.r3.2HG0172510.1|HORVU.MOREX.r3.7HG0729760.1|HORVU.MOREX.r3.4HG0388310.1|HORVU.MOREX.r3.7HG0676820.1|HORVU.MOREX.r3.6HG0580660.1|HORVU.MOREX.r3.4HG0332630.1|HORVU.MOREX.r3.7HG0716320.1|HORVU.MOREX.r3.3HG0314770.1|HORVU.MOREX.r3.1HG0053770.1|HORVU.M…	http://amigo.geneontology.org/amigo/term/GO:0004672
yellow	nucleus	Gene Ontology	GO:0005634	131	9362	9.31549e-06	0.000936207	HORVU.MOREX.r3.7HG0670830.1|HORVU.MOREX.r3.7HG0636370.1|HORVU.MOREX.r3.1HG0030720.1|HORVU.MOREX.r3.4HG0379380.1|HORVU.MOREX.r3.3HG0321570.1|HORVU.MOREX.r3.6HG0623930.1|HORVU.MOREX.r3.4HG0334570.1|HORVU.MOREX.r3.4HG0345990.1|HORVU.MOREX.r3.3HG0296320.1|HORVU.MOREX.r3.3HG0248000.1|HORVU.MOREX.r3.6HG0609850.1|HORVU.MOREX.r3.1HG0056780.1|HORVU.MOREX.r3.4HG0342400.1|HORVU.MOREX.r3.4HG0382250.1|HORVU.M…	http://amigo.geneontology.org/amigo/term/GO:0005634
yellow	protein autophosphorylation	Gene Ontology	GO:0046777	10	165	1.11947e-05	0.000964346	HORVU.MOREX.r3.3HG0296320.1|HORVU.MOREX.r3.5HG0438740.1|HORVU.MOREX.r3.2HG0190290.1|HORVU.MOREX.r3.2HG0121000.1|HORVU.MOREX.r3.2HG0172990.1|HORVU.MOREX.r3.2HG0151360.1|HORVU.MOREX.r3.5HG0467030.1|HORVU.MOREX.r3.4HG0332630.1|HORVU.MOREX.r3.2HG0172510.1|HORVU.MOREX.r3.2HG0190260.1	http://amigo.geneontology.org/amigo/term/GO:0046777
yellow	protein serine/threonine kinase activity	Gene Ontology	GO:0004674	14	339	1.42884e-05	0.00107699	HORVU.MOREX.r3.3HG0296320.1|HORVU.MOREX.r3.5HG0427450.1|HORVU.MOREX.r3.6HG0624570.1|HORVU.MOREX.r3.2HG0190290.1|HORVU.MOREX.r3.2HG0121000.1|HORVU.MOREX.r3.7HG0729760.1|HORVU.MOREX.r3.4HG0388310.1|HORVU.MOREX.r3.2HG0136480.1|HORVU.MOREX.r3.5HG0438740.1|HORVU.MOREX.r3.2HG0151360.1|HORVU.MOREX.r3.5HG0467030.1|HORVU.MOREX.r3.4HG0332630.1|HORVU.MOREX.r3.1HG0053770.1|HORVU.MOREX.r3.2HG0190260.1	http://amigo.geneontology.org/amigo/term/GO:0004674
yellow	ATP binding	Gene Ontology	GO:0005524	20	653	1.64697e-05	0.00110347	HORVU.MOREX.r3.7HG0729760.1|HORVU.MOREX.r3.2HG0158350.1|HORVU.MOREX.r3.6HG0624570.1|HORVU.MOREX.r3.2HG0190290.1|HORVU.MOREX.r3.7HG0716320.1|HORVU.MOREX.r3.2HG0172510.1|HORVU.MOREX.r3.2HG0121000.1|HORVU.MOREX.r3.4HG0388310.1|HORVU.MOREX.r3.3HG0326190.1|HORVU.MOREX.r3.4HG0416700.1|HORVU.MOREX.r3.6HG0580660.1|HORVU.MOREX.r3.7HG0696450.1|HORVU.MOREX.r3.7HG0688690.1|HORVU.MOREX.r3.5HG0513770.1|HORVU.M…	http://amigo.geneontology.org/amigo/term/GO:0005524
yellow	protein phosphorylation	Gene Ontology	GO:0006468	22	774	1.90278e-05	0.00114738	HORVU.MOREX.r3.5HG0438740.1|HORVU.MOREX.r3.2HG0172990.1|HORVU.MOREX.r3.4HG0388310.1|HORVU.MOREX.r3.2HG0151360.1|HORVU.MOREX.r3.6HG0580660.1|HORVU.MOREX.r3.5HG0456460.1|HORVU.MOREX.r3.2HG0190290.1|HORVU.MOREX.r3.7HG0716320.1|HORVU.MOREX.r3.3HG0314770.1|HORVU.MOREX.r3.5HG0513770.1|HORVU.MOREX.r3.4HG0416700.1|HORVU.MOREX.r3.6HG0624570.1|HORVU.MOREX.r3.7HG0729760.1|HORVU.MOREX.r3.3HG0290180.1|HORVU.M…	http://amigo.geneontology.org/amigo/term/GO:0006468
yellow	regulation of circadian rhythm	Gene Ontology	GO:0042752	5	31	2.77595e-05	0.00152173	HORVU.MOREX.r3.6HG0560010.1|HORVU.MOREX.r3.7HG0729460.1|HORVU.MOREX.r3.2HG0172510.1|HORVU.MOREX.r3.7HG0636370.1|HORVU.MOREX.r3.7HG0699010.1	http://amigo.geneontology.org/amigo/term/GO:0042752
yellow	fatty acid beta-oxidation	Gene Ontology	GO:0006635	5	32	3.18365e-05	0.00159978	HORVU.MOREX.r3.1HG0052690.1|HORVU.MOREX.r3.2HG0195950.1|HORVU.MOREX.r3.2HG0163390.1|HORVU.MOREX.r3.7HG0688690.1|HORVU.MOREX.r3.3HG0326190.1	http://amigo.geneontology.org/amigo/term/GO:0006635
yellow	vacuole	Gene Ontology	GO:0005773	18	598	5.40593e-05	0.00250752	HORVU.MOREX.r3.3HG0299570.1|HORVU.MOREX.r3.6HG0590780.1|HORVU.MOREX.r3.1HG0026240.1|HORVU.MOREX.r3.4HG0393720.1|HORVU.MOREX.r3.5HG0511450.1|HORVU.MOREX.r3.1HG0018190.1|HORVU.MOREX.r3.5HG0501200.1|HORVU.MOREX.r3.5HG0467030.1|HORVU.MOREX.r3.2HG0152370.1|HORVU.MOREX.r3.3HG0241380.1|HORVU.MOREX.r3.4HG0410090.1|HORVU.MOREX.r3.1HG0049760.1|HORVU.MOREX.r3.3HG0294620.1|HORVU.MOREX.r3.5HG0464620.1|HORVU.M…	http://amigo.geneontology.org/amigo/term/GO:0005773
yellow	phagophore assembly site	Gene Ontology	GO:0000407	3	6	7.85617e-05	0.00338376	HORVU.MOREX.r3.2HG0205560.1|HORVU.MOREX.r3.4HG0391900.1|HORVU.MOREX.r3.7HG0670830.1	http://amigo.geneontology.org/amigo/term/GO:0000407
yellow	cytosol	Gene Ontology	GO:0005829	52	3025	0.000113523	0.00456363	HORVU.MOREX.r3.1HG0011380.1|HORVU.MOREX.r3.2HG0104090.1|HORVU.MOREX.r3.7HG0670830.1|HORVU.MOREX.r3.5HG0438740.1|HORVU.MOREX.r3.7HG0654310.1|HORVU.MOREX.r3.6HG0630600.1|HORVU.MOREX.r3.5HG0479640.1|HORVU.MOREX.r3.7HG0729460.1|HORVU.MOREX.r3.4HG0336680.1|HORVU.MOREX.r3.3HG0290960.1|HORVU.MOREX.r3.1HG0095170.1|HORVU.MOREX.r3.1HG0080890.1|HORVU.MOREX.r3.2HG0163390.1|HORVU.MOREX.r3.7HG0657700.1|HORVU.M…	http://amigo.geneontology.org/amigo/term/GO:0005829
yellow	autophagosome assembly	Gene Ontology	GO:0000045	4	22	0.000121282	0.00457081	HORVU.MOREX.r3.2HG0205560.1|HORVU.MOREX.r3.4HG0391900.1|HORVU.MOREX.r3.7HG0670830.1|HORVU.MOREX.r3.1HG0026100.1	http://amigo.geneontology.org/amigo/term/GO:0000045
yellow	plant-type vacuole	Gene Ontology	GO:0000325	5	45	0.000139214	0.004938	HORVU.MOREX.r3.7HG0717840.1|HORVU.MOREX.r3.3HG0241380.1|HORVU.MOREX.r3.5HG0511450.1|HORVU.MOREX.r3.4HG0393720.1|HORVU.MOREX.r3.7HG0654310.1	http://amigo.geneontology.org/amigo/term/GO:0000325
yellow	plant-type hypersensitive response	Gene Ontology	GO:0009626	5	46	0.000153097	0.00512875	HORVU.MOREX.r3.5HG0502300.1|HORVU.MOREX.r3.6HG0584220.1|HORVU.MOREX.r3.4HG0344990.1|HORVU.MOREX.r3.5HG0508270.1|HORVU.MOREX.r3.3HG0312780.1	http://amigo.geneontology.org/amigo/term/GO:0009626
yellow	response to blue light	Gene Ontology	GO:0009637	5	47	0.000168014	0.00520159	HORVU.MOREX.r3.5HG0467030.1|HORVU.MOREX.r3.6HG0560010.1|HORVU.MOREX.r3.7HG0729460.1|HORVU.MOREX.r3.2HG0172510.1|HORVU.MOREX.r3.3HG0292790.1	http://amigo.geneontology.org/amigo/term/GO:0009637
yellow	seed germination	Gene Ontology	GO:0009845	6	76	0.000172524	0.00520159	HORVU.MOREX.r3.3HG0299570.1|HORVU.MOREX.r3.2HG0176030.1|HORVU.MOREX.r3.7HG0696450.1|HORVU.MOREX.r3.7HG0751030.1|HORVU.MOREX.r3.6HG0615100.1|HORVU.MOREX.r3.3HG0321570.1	http://amigo.geneontology.org/amigo/term/GO:0009845
yellow	peroxisomal membrane	Gene Ontology	GO:0005778	4	25	0.0001882	0.00540401	HORVU.MOREX.r3.2HG0195950.1|HORVU.MOREX.r3.7HG0688690.1|HORVU.MOREX.r3.3HG0326190.1|HORVU.MOREX.r3.2HG0151360.1	http://amigo.geneontology.org/amigo/term/GO:0005778
yellow	membrane	Gene Ontology	GO:0016020	18	666	0.000198934	0.0054526	HORVU.MOREX.r3.7HG0717840.1|HORVU.MOREX.r3.2HG0160870.1|HORVU.MOREX.r3.2HG0151360.1|HORVU.MOREX.r3.5HG0448780.1|HORVU.MOREX.r3.3HG0233410.1|HORVU.MOREX.r3.1HG0048010.1|HORVU.MOREX.r3.7HG0654310.1|HORVU.MOREX.r3.2HG0160920.1|HORVU.MOREX.r3.7HG0717180.1|HORVU.MOREX.r3.3HG0290100.1|HORVU.MOREX.r3.5HG0458980.1|HORVU.MOREX.r3.4HG0334440.1|HORVU.MOREX.r3.1HG0030720.1|HORVU.MOREX.r3.3HG0241380.1|HORVU.M…	http://amigo.geneontology.org/amigo/term/GO:0016020
yellow	cytoplasm	Gene Ontology	GO:0005737	63	4014	0.000250641	0.00657115	HORVU.MOREX.r3.5HG0438740.1|HORVU.MOREX.r3.7HG0720800.1|HORVU.MOREX.r3.4HG0395600.1|HORVU.MOREX.r3.2HG0172510.1|HORVU.MOREX.r3.2HG0168640.1|HORVU.MOREX.r3.7HG0670830.1|HORVU.MOREX.r3.1HG0026030.1|HORVU.MOREX.r3.2HG0151360.1|HORVU.MOREX.r3.5HG0467300.1|HORVU.MOREX.r3.7HG0688690.1|HORVU.MOREX.r3.1HG0056780.1|HORVU.MOREX.r3.3HG0270500.1|HORVU.MOREX.r3.7HG0658760.1|HORVU.MOREX.r3.4HG0379380.1|HORVU.M…	http://amigo.geneontology.org/amigo/term/GO:0005737
yellow	response to aluminum ion	Gene Ontology	GO:0010044	3	12	0.00040707	0.0102276	HORVU.MOREX.r3.5HG0511450.1|HORVU.MOREX.r3.3HG0299100.1|HORVU.MOREX.r3.3HG0297660.1	http://amigo.geneontology.org/amigo/term/GO:0010044
yellow	cellular response to nitrogen starvation	Gene Ontology	GO:0006995	4	32	0.00044186	0.0106577	HORVU.MOREX.r3.2HG0194650.1|HORVU.MOREX.r3.5HG0467300.1|HORVU.MOREX.r3.2HG0141620.1|HORVU.MOREX.r3.2HG0209180.1	http://amigo.geneontology.org/amigo/term/GO:0006995
yellow	negative regulation of photomorphogenesis	Gene Ontology	GO:0010100	3	13	0.000497323	0.0115341	HORVU.MOREX.r3.3HG0262020.1|HORVU.MOREX.r3.2HG0153790.1|HORVU.MOREX.r3.5HG0498320.1	http://amigo.geneontology.org/amigo/term/GO:0010100
yellow	response to absence of light	Gene Ontology	GO:0009646	4	34	0.000545113	0.0121742	HORVU.MOREX.r3.7HG0701420.1|HORVU.MOREX.r3.6HG0585610.1|HORVU.MOREX.r3.2HG0172510.1|HORVU.MOREX.r3.1HG0057970.1	http://amigo.geneontology.org/amigo/term/GO:0009646
yellow	identical protein binding	Gene Ontology	GO:0042802	8	178	0.000584672	0.0125317	HORVU.MOREX.r3.3HG0249970.1|HORVU.MOREX.r3.5HG0438740.1|HORVU.MOREX.r3.2HG0153790.1|HORVU.MOREX.r3.2HG0172990.1|HORVU.MOREX.r3.5HG0508270.1|HORVU.MOREX.r3.5HG0467030.1|HORVU.MOREX.r3.2HG0172510.1|HORVU.MOREX.r3.4HG0334570.1	http://amigo.geneontology.org/amigo/term/GO:0042802
yellow	phosphatidylinositol binding	Gene Ontology	GO:0035091	4	35	0.000602683	0.0125317	HORVU.MOREX.r3.3HG0233650.1|HORVU.MOREX.r3.2HG0124870.1|HORVU.MOREX.r3.7HG0718570.1|HORVU.MOREX.r3.6HG0567370.1	http://amigo.geneontology.org/amigo/term/GO:0035091
yellow	regulation of transcription, DNA-templated	Gene Ontology	GO:0006355	27	1351	0.000697014	0.0134555	HORVU.MOREX.r3.3HG0292790.1|HORVU.MOREX.r3.4HG0410020.1|HORVU.MOREX.r3.3HG0260410.1|HORVU.MOREX.r3.7HG0636370.1|HORVU.MOREX.r3.5HG0498830.1|HORVU.MOREX.r3.4HG0379380.1|HORVU.MOREX.r3.3HG0299100.1|HORVU.MOREX.r3.4HG0334570.1|HORVU.MOREX.r3.2HG0153790.1|HORVU.MOREX.r3.5HG0503060.1|HORVU.MOREX.r3.5HG0513000.1|HORVU.MOREX.r3.4HG0385940.1|HORVU.MOREX.r3.5HG0472800.1|HORVU.MOREX.r3.3HG0258850.1|HORVU.M…	http://amigo.geneontology.org/amigo/term/GO:0006355
yellow	ATPase-coupled xenobiotic transmembrane transporter activity	Gene Ontology	GO:0008559	3	15	0.000714056	0.0134555	HORVU.MOREX.r3.7HG0717840.1|HORVU.MOREX.r3.3HG0241380.1|HORVU.MOREX.r3.7HG0654310.1	http://amigo.geneontology.org/amigo/term/GO:0008559
yellow	autophagy of mitochondrion	Gene Ontology	GO:0000422	3	15	0.000714056	0.0134555	HORVU.MOREX.r3.4HG0391900.1|HORVU.MOREX.r3.7HG0670830.1|HORVU.MOREX.r3.1HG0026100.1	http://amigo.geneontology.org/amigo/term/GO:0000422
yellow	ATPase-coupled transmembrane transporter activity	Gene Ontology	GO:0042626	6	102	0.000759953	0.0135098	HORVU.MOREX.r3.7HG0717840.1|HORVU.MOREX.r3.3HG0326190.1|HORVU.MOREX.r3.3HG0241380.1|HORVU.MOREX.r3.6HG0578800.1|HORVU.MOREX.r3.7HG0654310.1|HORVU.MOREX.r3.5HG0511450.1	http://amigo.geneontology.org/amigo/term/GO:0042626
yellow	transmembrane transport	Gene Ontology	GO:0055085	12	389	0.000761747	0.0135098	HORVU.MOREX.r3.7HG0717840.1|HORVU.MOREX.r3.6HG0581990.1|HORVU.MOREX.r3.3HG0284060.1|HORVU.MOREX.r3.2HG0160920.1|HORVU.MOREX.r3.7HG0654310.1|HORVU.MOREX.r3.3HG0270500.1|HORVU.MOREX.r3.3HG0241380.1|HORVU.MOREX.r3.6HG0578800.1|HORVU.MOREX.r3.2HG0101560.1|HORVU.MOREX.r3.3HG0326190.1|HORVU.MOREX.r3.5HG0511450.1|HORVU.MOREX.r3.2HG0160870.1	http://amigo.geneontology.org/amigo/term/GO:0055085
yellow	autophagy	Gene Ontology	GO:0006914	3	18	0.00113839	0.0196129	HORVU.MOREX.r3.2HG0205560.1|HORVU.MOREX.r3.5HG0467300.1|HORVU.MOREX.r3.4HG0391900.1	http://amigo.geneontology.org/amigo/term/GO:0006914
yellow	blue light signaling pathway	Gene Ontology	GO:0009785	3	19	0.00130847	0.0219169	HORVU.MOREX.r3.5HG0467030.1|HORVU.MOREX.r3.2HG0172510.1|HORVU.MOREX.r3.3HG0292790.1	http://amigo.geneontology.org/amigo/term/GO:0009785
yellow	protein ubiquitination	Gene Ontology	GO:0016567	13	479	0.00144457	0.0235425	HORVU.MOREX.r3.6HG0603400.1|HORVU.MOREX.r3.6HG0560010.1|HORVU.MOREX.r3.6HG0592780.1|HORVU.MOREX.r3.7HG0675280.1|HORVU.MOREX.r3.6HG0609850.1|HORVU.MOREX.r3.5HG0449730.1|HORVU.MOREX.r3.3HG0239050.1|HORVU.MOREX.r3.7HG0729460.1|HORVU.MOREX.r3.7HG0716320.1|HORVU.MOREX.r3.2HG0168640.1|HORVU.MOREX.r3.2HG0116800.1|HORVU.MOREX.r3.1HG0025520.1|HORVU.MOREX.r3.7HG0733020.1	http://amigo.geneontology.org/amigo/term/GO:0016567
yellow	positive regulation of seed germination	Gene Ontology	GO:0010030	3	20	0.00149371	0.0237028	HORVU.MOREX.r3.1HG0030720.1|HORVU.MOREX.r3.5HG0513000.1|HORVU.MOREX.r3.3HG0326190.1	http://amigo.geneontology.org/amigo/term/GO:0010030
yellow	lipid metabolic process	Gene Ontology	GO:0006629	5	81	0.00171011	0.0264409	HORVU.MOREX.r3.5HG0464620.1|HORVU.MOREX.r3.1HG0018190.1|HORVU.MOREX.r3.6HG0598730.1|HORVU.MOREX.r3.1HG0026240.1|HORVU.MOREX.r3.4HG0364120.1	http://amigo.geneontology.org/amigo/term/GO:0006629
yellow	positive regulation of defense response to bacterium	Gene Ontology	GO:1900426	3	22	0.00191156	0.027514	HORVU.MOREX.r3.2HG0172510.1|HORVU.MOREX.r3.3HG0254030.1|HORVU.MOREX.r3.3HG0314770.1	http://amigo.geneontology.org/amigo/term/GO:1900426
yellow	phototropism	Gene Ontology	GO:0009638	3	22	0.00191156	0.027514	HORVU.MOREX.r3.5HG0467030.1|HORVU.MOREX.r3.2HG0172510.1|HORVU.MOREX.r3.6HG0565350.1	http://amigo.geneontology.org/amigo/term/GO:0009638
yellow	regulation of innate immune response	Gene Ontology	GO:0045088	2	5	0.00200765	0.027514	HORVU.MOREX.r3.3HG0254030.1|HORVU.MOREX.r3.3HG0314770.1	http://amigo.geneontology.org/amigo/term/GO:0045088
yellow	PcG protein complex	Gene Ontology	GO:0031519	2	5	0.00200765	0.027514	HORVU.MOREX.r3.6HG0585610.1|HORVU.MOREX.r3.4HG0382250.1	http://amigo.geneontology.org/amigo/term/GO:0031519
yellow	purine nucleobase catabolic process	Gene Ontology	GO:0006145	2	5	0.00200765	0.027514	HORVU.MOREX.r3.1HG0052290.1|HORVU.MOREX.r3.2HG0209180.1	http://amigo.geneontology.org/amigo/term/GO:0006145
yellow	response to red light	Gene Ontology	GO:0010114	4	51	0.0022061	0.0295617	HORVU.MOREX.r3.3HG0239050.1|HORVU.MOREX.r3.7HG0729460.1|HORVU.MOREX.r3.2HG0172510.1|HORVU.MOREX.r3.6HG0560010.1	http://amigo.geneontology.org/amigo/term/GO:0010114
yellow	peroxisome organization	Gene Ontology	GO:0007031	3	24	0.00239555	0.0314026	HORVU.MOREX.r3.2HG0195950.1|HORVU.MOREX.r3.7HG0688690.1|HORVU.MOREX.r3.3HG0326190.1	http://amigo.geneontology.org/amigo/term/GO:0007031
yellow	cellular response to chitin	Gene Ontology	GO:0071323	2	6	0.00265928	0.0314421	HORVU.MOREX.r3.3HG0254030.1|HORVU.MOREX.r3.3HG0314770.1	http://amigo.geneontology.org/amigo/term/GO:0071323
yellow	phosphatidate cytidylyltransferase activity	Gene Ontology	GO:0004605	2	6	0.00265928	0.0314421	HORVU.MOREX.r3.3HG0290100.1|HORVU.MOREX.r3.1HG0002160.1	http://amigo.geneontology.org/amigo/term/GO:0004605
yellow	protein localization to phagophore assembly site	Gene Ontology	GO:0034497	2	6	0.00265928	0.0314421	HORVU.MOREX.r3.4HG0391900.1|HORVU.MOREX.r3.1HG0026100.1	http://amigo.geneontology.org/amigo/term/GO:0034497
yellow	response to strigolactone	Gene Ontology	GO:1902347	2	6	0.00265928	0.0314421	HORVU.MOREX.r3.7HG0696450.1|HORVU.MOREX.r3.2HG0172510.1	http://amigo.geneontology.org/amigo/term/GO:1902347
yellow	phosphatidylinositol-3,5-bisphosphate 5-phosphatase activity	Gene Ontology	GO:0043813	2	6	0.00265928	0.0314421	HORVU.MOREX.r3.4HG0405560.1|HORVU.MOREX.r3.7HG0706320.1	http://amigo.geneontology.org/amigo/term/GO:0043813
yellow	regulation of defense response to fungus	Gene Ontology	GO:1900150	3	27	0.00325272	0.0377191	HORVU.MOREX.r3.6HG0585610.1|HORVU.MOREX.r3.3HG0254030.1|HORVU.MOREX.r3.3HG0314770.1	http://amigo.geneontology.org/amigo/term/GO:1900150
yellow	developmental vegetative growth	Gene Ontology	GO:0080186	2	7	0.00339663	0.0386447	HORVU.MOREX.r3.3HG0290100.1|HORVU.MOREX.r3.1HG0002160.1	http://amigo.geneontology.org/amigo/term/GO:0080186
yellow	regulation of stomatal closure	Gene Ontology	GO:0090333	3	28	0.00357493	0.03992	HORVU.MOREX.r3.1HG0021240.1|HORVU.MOREX.r3.5HG0438740.1|HORVU.MOREX.r3.4HG0356600.1	http://amigo.geneontology.org/amigo/term/GO:0090333
yellow	proteolysis	Gene Ontology	GO:0006508	6	143	0.00388809	0.0421684	HORVU.MOREX.r3.5HG0469390.1|HORVU.MOREX.r3.1HG0018190.1|HORVU.MOREX.r3.4HG0411760.1|HORVU.MOREX.r3.1HG0049760.1|HORVU.MOREX.r3.3HG0267220.1|HORVU.MOREX.r3.1HG0067370.1	http://amigo.geneontology.org/amigo/term/GO:0006508
yellow	kinase activity	Gene Ontology	GO:0016301	10	359	0.00415421	0.0421684	HORVU.MOREX.r3.3HG0249970.1|HORVU.MOREX.r3.5HG0427450.1|HORVU.MOREX.r3.2HG0190290.1|HORVU.MOREX.r3.2HG0172990.1|HORVU.MOREX.r3.5HG0438740.1|HORVU.MOREX.r3.7HG0729760.1|HORVU.MOREX.r3.5HG0467030.1|HORVU.MOREX.r3.2HG0172510.1|HORVU.MOREX.r3.1HG0041580.1|HORVU.MOREX.r3.2HG0158350.1	http://amigo.geneontology.org/amigo/term/GO:0016301
yellow	extrinsic component of plasma membrane	Gene Ontology	GO:0019897	2	8	0.00421794	0.0421684	HORVU.MOREX.r3.3HG0312780.1|HORVU.MOREX.r3.4HG0344990.1	http://amigo.geneontology.org/amigo/term/GO:0019897
yellow	chromatin silencing complex	Gene Ontology	GO:0005677	2	8	0.00421794	0.0421684	HORVU.MOREX.r3.5HG0446560.1|HORVU.MOREX.r3.4HG0382250.1	http://amigo.geneontology.org/amigo/term/GO:0005677
yellow	plastid small ribosomal subunit	Gene Ontology	GO:0000312	2	8	0.00421794	0.0421684	HORVU.MOREX.r3.3HG0312780.1|HORVU.MOREX.r3.4HG0344990.1	http://amigo.geneontology.org/amigo/term/GO:0000312
yellow	activation of MAPK activity	Gene Ontology	GO:0000187	2	8	0.00421794	0.0421684	HORVU.MOREX.r3.3HG0254030.1|HORVU.MOREX.r3.3HG0314770.1	http://amigo.geneontology.org/amigo/term/GO:0000187
yellow	response to ozone	Gene Ontology	GO:0010193	3	30	0.00427613	0.0421684	HORVU.MOREX.r3.4HG0345990.1|HORVU.MOREX.r3.5HG0458980.1|HORVU.MOREX.r3.2HG0143200.1	http://amigo.geneontology.org/amigo/term/GO:0010193
yellow	ATPase activity	Gene Ontology	GO:0016887	8	248	0.00433572	0.0421684	HORVU.MOREX.r3.7HG0717840.1|HORVU.MOREX.r3.7HG0688690.1|HORVU.MOREX.r3.7HG0654310.1|HORVU.MOREX.r3.2HG0195950.1|HORVU.MOREX.r3.3HG0241380.1|HORVU.MOREX.r3.6HG0578800.1|HORVU.MOREX.r3.3HG0326190.1|HORVU.MOREX.r3.5HG0511450.1	http://amigo.geneontology.org/amigo/term/GO:0016887
yellow	regulation of leaf senescence	Gene Ontology	GO:1900055	2	9	0.00512147	0.0454154	HORVU.MOREX.r3.4HG0382250.1|HORVU.MOREX.r3.2HG0151360.1	http://amigo.geneontology.org/amigo/term/GO:1900055
yellow	protein targeting to peroxisome	Gene Ontology	GO:0006625	2	9	0.00512147	0.0454154	HORVU.MOREX.r3.2HG0195950.1|HORVU.MOREX.r3.7HG0688690.1	http://amigo.geneontology.org/amigo/term/GO:0006625
yellow	protein import into peroxisome matrix	Gene Ontology	GO:0016558	2	9	0.00512147	0.0454154	HORVU.MOREX.r3.2HG0195950.1|HORVU.MOREX.r3.7HG0688690.1	http://amigo.geneontology.org/amigo/term/GO:0016558
yellow	circadian regulation of gene expression	Gene Ontology	GO:0032922	2	9	0.00512147	0.0454154	HORVU.MOREX.r3.3HG0258850.1|HORVU.MOREX.r3.7HG0636370.1	http://amigo.geneontology.org/amigo/term/GO:0032922
yellow	acyl-CoA ligase activity	Gene Ontology	GO:0003996	2	9	0.00512147	0.0454154	HORVU.MOREX.r3.3HG0270500.1|HORVU.MOREX.r3.5HG0458980.1	http://amigo.geneontology.org/amigo/term/GO:0003996
yellow	lipid catabolic process	Gene Ontology	GO:0016042	2	9	0.00512147	0.0454154	HORVU.MOREX.r3.3HG0259510.1|HORVU.MOREX.r3.3HG0326190.1	http://amigo.geneontology.org/amigo/term/GO:0016042
yellow	response to abscisic acid	Gene Ontology	GO:0009737	10	377	0.00576316	0.050365	HORVU.MOREX.r3.6HG0585610.1|HORVU.MOREX.r3.1HG0057970.1|HORVU.MOREX.r3.2HG0176030.1|HORVU.MOREX.r3.5HG0438740.1|HORVU.MOREX.r3.7HG0639080.1|HORVU.MOREX.r3.7HG0684820.1|HORVU.MOREX.r3.7HG0701420.1|HORVU.MOREX.r3.1HG0030720.1|HORVU.MOREX.r3.3HG0270500.1|HORVU.MOREX.r3.4HG0382250.1	http://amigo.geneontology.org/amigo/term/GO:0009737
yellow	autophagy of nucleus	Gene Ontology	GO:0044804	2	10	0.00610552	0.0511337	HORVU.MOREX.r3.7HG0670830.1|HORVU.MOREX.r3.1HG0026100.1	http://amigo.geneontology.org/amigo/term/GO:0044804
yellow	O-acyltransferase activity	Gene Ontology	GO:0008374	2	10	0.00610552	0.0511337	HORVU.MOREX.r3.1HG0030720.1|HORVU.MOREX.r3.2HG0190630.1	http://amigo.geneontology.org/amigo/term/GO:0008374
yellow	regulation of salicylic acid biosynthetic process	Gene Ontology	GO:0080142	2	10	0.00610552	0.0511337	HORVU.MOREX.r3.2HG0170810.1|HORVU.MOREX.r3.5HG0443920.1	http://amigo.geneontology.org/amigo/term/GO:0080142
yellow	ATP transmembrane transporter activity	Gene Ontology	GO:0005347	3	35	0.00637438	0.0526541	HORVU.MOREX.r3.1HG0061470.1|HORVU.MOREX.r3.3HG0284060.1|HORVU.MOREX.r3.6HG0581990.1	http://amigo.geneontology.org/amigo/term/GO:0005347
yellow	negative regulation of transcription, DNA-templated	Gene Ontology	GO:0045892	6	162	0.00691748	0.0563682	HORVU.MOREX.r3.6HG0585610.1|HORVU.MOREX.r3.1HG0057970.1|HORVU.MOREX.r3.4HG0385940.1|HORVU.MOREX.r3.7HG0684820.1|HORVU.MOREX.r3.5HG0498830.1|HORVU.MOREX.r3.7HG0701420.1	http://amigo.geneontology.org/amigo/term/GO:0045892
yellow	regulation of timing of transition from vegetative to reproductive phase	Gene Ontology	GO:0048510	3	37	0.00735732	0.0591529	HORVU.MOREX.r3.2HG0111280.1|HORVU.MOREX.r3.4HG0403400.1|HORVU.MOREX.r3.4HG0332630.1	http://amigo.geneontology.org/amigo/term/GO:0048510
yellow	regulation of photomorphogenesis	Gene Ontology	GO:0010099	2	12	0.00830845	0.0650649	HORVU.MOREX.r3.2HG0153790.1|HORVU.MOREX.r3.2HG0131580.1	http://amigo.geneontology.org/amigo/term/GO:0010099
yellow	clathrin binding	Gene Ontology	GO:0030276	2	12	0.00830845	0.0650649	HORVU.MOREX.r3.4HG0399320.1|HORVU.MOREX.r3.3HG0302730.1	http://amigo.geneontology.org/amigo/term/GO:0030276
yellow	regulation of cell growth	Gene Ontology	GO:0001558	2	13	0.00952404	0.0717875	HORVU.MOREX.r3.3HG0270500.1|HORVU.MOREX.r3.7HG0670830.1	http://amigo.geneontology.org/amigo/term/GO:0001558
yellow	mitochondrial small ribosomal subunit	Gene Ontology	GO:0005763	2	13	0.00952404	0.0717875	HORVU.MOREX.r3.3HG0312780.1|HORVU.MOREX.r3.4HG0344990.1	http://amigo.geneontology.org/amigo/term/GO:0005763
yellow	immune response	Gene Ontology	GO:0006955	2	13	0.00952404	0.0717875	HORVU.MOREX.r3.3HG0290960.1|HORVU.MOREX.r3.6HG0584220.1	http://amigo.geneontology.org/amigo/term/GO:0006955
yellow	phosphoprotein phosphatase activity	Gene Ontology	GO:0004721	3	42	0.0101889	0.0758507	HORVU.MOREX.r3.6HG0580660.1|HORVU.MOREX.r3.3HG0278120.1|HORVU.MOREX.r3.1HG0072440.1	http://amigo.geneontology.org/amigo/term/GO:0004721
yellow	zinc ion binding	Gene Ontology	GO:0008270	12	545	0.0105814	0.0767688	HORVU.MOREX.r3.6HG0590780.1|HORVU.MOREX.r3.4HG0340090.1|HORVU.MOREX.r3.4HG0377280.1|HORVU.MOREX.r3.3HG0292790.1|HORVU.MOREX.r3.5HG0498320.1|HORVU.MOREX.r3.1HG0057970.1|HORVU.MOREX.r3.6HG0593040.1|HORVU.MOREX.r3.5HG0508270.1|HORVU.MOREX.r3.2HG0209180.1|HORVU.MOREX.r3.3HG0330990.1|HORVU.MOREX.r3.7HG0701420.1|HORVU.MOREX.r3.4HG0334570.1	http://amigo.geneontology.org/amigo/term/GO:0008270
yellow	positive regulation of cell growth	Gene Ontology	GO:0030307	2	14	0.0108136	0.0767688	HORVU.MOREX.r3.7HG0701420.1|HORVU.MOREX.r3.1HG0057970.1	http://amigo.geneontology.org/amigo/term/GO:0030307
yellow	phospholipid biosynthetic process	Gene Ontology	GO:0008654	2	14	0.0108136	0.0767688	HORVU.MOREX.r3.3HG0290100.1|HORVU.MOREX.r3.1HG0002160.1	http://amigo.geneontology.org/amigo/term/GO:0008654
yellow	peroxisome	Gene Ontology	GO:0005777	8	292	0.0108215	0.0767688	HORVU.MOREX.r3.2HG0163390.1|HORVU.MOREX.r3.7HG0688690.1|HORVU.MOREX.r3.2HG0124550.1|HORVU.MOREX.r3.3HG0253620.1|HORVU.MOREX.r3.2HG0151360.1|HORVU.MOREX.r3.1HG0068380.1|HORVU.MOREX.r3.3HG0326190.1|HORVU.MOREX.r3.5HG0458980.1	http://amigo.geneontology.org/amigo/term/GO:0005777
yellow	gravitropism	Gene Ontology	GO:0009630	3	44	0.0114748	0.0804572	HORVU.MOREX.r3.7HG0717180.1|HORVU.MOREX.r3.4HG0356600.1|HORVU.MOREX.r3.7HG0639080.1	http://amigo.geneontology.org/amigo/term/GO:0009630
yellow	response to fructose	Gene Ontology	GO:0009750	2	15	0.0121755	0.0843885	HORVU.MOREX.r3.4HG0332630.1|HORVU.MOREX.r3.7HG0639080.1	http://amigo.geneontology.org/amigo/term/GO:0009750
yellow	nucleotide binding	Gene Ontology	GO:0000166	2	16	0.0136081	0.0932467	HORVU.MOREX.r3.3HG0312780.1|HORVU.MOREX.r3.4HG0344990.1	http://amigo.geneontology.org/amigo/term/GO:0000166
yellow	vacuolar membrane	Gene Ontology	GO:0005774	10	434	0.0141922	0.0961564	HORVU.MOREX.r3.3HG0299570.1|HORVU.MOREX.r3.7HG0717840.1|HORVU.MOREX.r3.2HG0160920.1|HORVU.MOREX.r3.7HG0654310.1|HORVU.MOREX.r3.4HG0393720.1|HORVU.MOREX.r3.3HG0241380.1|HORVU.MOREX.r3.4HG0410090.1|HORVU.MOREX.r3.6HG0603400.1|HORVU.MOREX.r3.5HG0511450.1|HORVU.MOREX.r3.2HG0160870.1	http://amigo.geneontology.org/amigo/term/GO:0005774
yellow	CDP-diacylglycerol biosynthetic process	Gene Ontology	GO:0016024	2	17	0.0151101	0.101237	HORVU.MOREX.r3.3HG0290100.1|HORVU.MOREX.r3.1HG0002160.1	http://amigo.geneontology.org/amigo/term/GO:0016024
yellow	chloroplast accumulation movement	Gene Ontology	GO:0009904	2	18	0.0166797	0.110526	HORVU.MOREX.r3.2HG0124550.1|HORVU.MOREX.r3.5HG0467030.1	http://amigo.geneontology.org/amigo/term/GO:0009904
yellow	late endosome to vacuole transport	Gene Ontology	GO:0045324	2	19	0.0183157	0.116256	HORVU.MOREX.r3.6HG0624570.1|HORVU.MOREX.r3.1HG0042770.1	http://amigo.geneontology.org/amigo/term/GO:0045324
yellow	ion channel activity	Gene Ontology	GO:0005216	2	19	0.0183157	0.116256	HORVU.MOREX.r3.7HG0708710.1|HORVU.MOREX.r3.2HG0205690.1	http://amigo.geneontology.org/amigo/term/GO:0005216
yellow	triglyceride biosynthetic process	Gene Ontology	GO:0019432	2	19	0.0183157	0.116256	HORVU.MOREX.r3.1HG0030720.1|HORVU.MOREX.r3.5HG0438740.1	http://amigo.geneontology.org/amigo/term/GO:0019432
yellow	regulation of reactive oxygen species metabolic process	Gene Ontology	GO:2000377	2	19	0.0183157	0.116256	HORVU.MOREX.r3.5HG0438740.1|HORVU.MOREX.r3.2HG0172510.1	http://amigo.geneontology.org/amigo/term/GO:2000377
yellow	leaf senescence	Gene Ontology	GO:0010150	4	99	0.019757	0.124099	HORVU.MOREX.r3.7HG0701420.1|HORVU.MOREX.r3.7HG0684820.1|HORVU.MOREX.r3.7HG0670830.1|HORVU.MOREX.r3.1HG0057970.1	http://amigo.geneontology.org/amigo/term/GO:0010150
yellow	chloroplast avoidance movement	Gene Ontology	GO:0009903	2	20	0.0200164	0.124432	HORVU.MOREX.r3.2HG0124550.1|HORVU.MOREX.r3.5HG0467030.1	http://amigo.geneontology.org/amigo/term/GO:0009903
yellow	protein dephosphorylation	Gene Ontology	GO:0006470	4	102	0.0216961	0.131336	HORVU.MOREX.r3.5HG0439460.1|HORVU.MOREX.r3.6HG0559410.1|HORVU.MOREX.r3.3HG0278120.1|HORVU.MOREX.r3.1HG0080890.1	http://amigo.geneontology.org/amigo/term/GO:0006470
yellow	response to ethylene	Gene Ontology	GO:0009723	4	102	0.0216961	0.131336	HORVU.MOREX.r3.7HG0701420.1|HORVU.MOREX.r3.4HG0332630.1|HORVU.MOREX.r3.1HG0057970.1|HORVU.MOREX.r3.7HG0639080.1	http://amigo.geneontology.org/amigo/term/GO:0009723
yellow	regulation of meristem growth	Gene Ontology	GO:0010075	2	21	0.0217805	0.131336	HORVU.MOREX.r3.3HG0249970.1|HORVU.MOREX.r3.2HG0172510.1	http://amigo.geneontology.org/amigo/term/GO:0010075
yellow	response to temperature stimulus	Gene Ontology	GO:0009266	2	22	0.0236065	0.140938	HORVU.MOREX.r3.4HG0385940.1|HORVU.MOREX.r3.5HG0498830.1	http://amigo.geneontology.org/amigo/term/GO:0009266
yellow	response to salt stress	Gene Ontology	GO:0009651	8	340	0.024059	0.142231	HORVU.MOREX.r3.6HG0585610.1|HORVU.MOREX.r3.6HG0598730.1|HORVU.MOREX.r3.2HG0176030.1|HORVU.MOREX.r3.5HG0438740.1|HORVU.MOREX.r3.5HG0508270.1|HORVU.MOREX.r3.7HG0684820.1|HORVU.MOREX.r3.1HG0030720.1|HORVU.MOREX.r3.5HG0458980.1	http://amigo.geneontology.org/amigo/term/GO:0009651
yellow	intracellular membrane-bounded organelle	Gene Ontology	GO:0043231	6	218	0.025227	0.147688	HORVU.MOREX.r3.3HG0302730.1|HORVU.MOREX.r3.4HG0399320.1|HORVU.MOREX.r3.4HG0386020.1|HORVU.MOREX.r3.6HG0578800.1|HORVU.MOREX.r3.7HG0717180.1|HORVU.MOREX.r3.1HG0094030.1	http://amigo.geneontology.org/amigo/term/GO:0043231
yellow	Cul4-RING E3 ubiquitin ligase complex	Gene Ontology	GO:0080008	4	108	0.0259132	0.150247	HORVU.MOREX.r3.4HG0347490.1|HORVU.MOREX.r3.6HG0624570.1|HORVU.MOREX.r3.3HG0297660.1|HORVU.MOREX.r3.4HG0334440.1	http://amigo.geneontology.org/amigo/term/GO:0080008
yellow	response to water deprivation	Gene Ontology	GO:0009414	7	282	0.0264029	0.151628	HORVU.MOREX.r3.3HG0249970.1|HORVU.MOREX.r3.6HG0585610.1|HORVU.MOREX.r3.4HG0356600.1|HORVU.MOREX.r3.5HG0438740.1|HORVU.MOREX.r3.2HG0172510.1|HORVU.MOREX.r3.3HG0330990.1|HORVU.MOREX.r3.1HG0052290.1	http://amigo.geneontology.org/amigo/term/GO:0009414
yellow	aging	Gene Ontology	GO:0007568	2	24	0.0274386	0.154631	HORVU.MOREX.r3.1HG0030720.1|HORVU.MOREX.r3.2HG0176030.1	http://amigo.geneontology.org/amigo/term/GO:0007568
yellow	regulation of cell division	Gene Ontology	GO:0051302	2	24	0.0274386	0.154631	HORVU.MOREX.r3.4HG0371400.1|HORVU.MOREX.r3.7HG0670830.1	http://amigo.geneontology.org/amigo/term/GO:0051302
yellow	calmodulin binding	Gene Ontology	GO:0005516	5	169	0.0305675	0.170668	HORVU.MOREX.r3.2HG0170810.1|HORVU.MOREX.r3.7HG0708710.1|HORVU.MOREX.r3.2HG0136480.1|HORVU.MOREX.r3.5HG0443920.1|HORVU.MOREX.r3.2HG0151360.1	http://amigo.geneontology.org/amigo/term/GO:0005516
yellow	transmembrane transporter activity	Gene Ontology	GO:0022857	7	293	0.0314198	0.171132	HORVU.MOREX.r3.2HG0160920.1|HORVU.MOREX.r3.3HG0270500.1|HORVU.MOREX.r3.5HG0448780.1|HORVU.MOREX.r3.6HG0578800.1|HORVU.MOREX.r3.2HG0101560.1|HORVU.MOREX.r3.5HG0511450.1|HORVU.MOREX.r3.2HG0160870.1	http://amigo.geneontology.org/amigo/term/GO:0022857
yellow	red or far-red light signaling pathway	Gene Ontology	GO:0010017	2	26	0.031502	0.171132	HORVU.MOREX.r3.4HG0385940.1|HORVU.MOREX.r3.5HG0498830.1	http://amigo.geneontology.org/amigo/term/GO:0010017
yellow	phosphatidylinositol dephosphorylation	Gene Ontology	GO:0046856	2	26	0.031502	0.171132	HORVU.MOREX.r3.4HG0405560.1|HORVU.MOREX.r3.7HG0706320.1	http://amigo.geneontology.org/amigo/term/GO:0046856
yellow	SCF ubiquitin ligase complex	Gene Ontology	GO:0019005	3	68	0.0340109	0.183112	HORVU.MOREX.r3.6HG0560010.1|HORVU.MOREX.r3.7HG0729460.1|HORVU.MOREX.r3.7HG0734430.1	http://amigo.geneontology.org/amigo/term/GO:0019005
yellow	DNA-binding transcription factor activity	Gene Ontology	GO:0003700	23	1513	0.0347263	0.18531	HORVU.MOREX.r3.4HG0410020.1|HORVU.MOREX.r3.3HG0260410.1|HORVU.MOREX.r3.7HG0636370.1|HORVU.MOREX.r3.4HG0379380.1|HORVU.MOREX.r3.3HG0299100.1|HORVU.MOREX.r3.2HG0153790.1|HORVU.MOREX.r3.5HG0503060.1|HORVU.MOREX.r3.5HG0472800.1|HORVU.MOREX.r3.5HG0443920.1|HORVU.MOREX.r3.4HG0377280.1|HORVU.MOREX.r3.5HG0498320.1|HORVU.MOREX.r3.1HG0011380.1|HORVU.MOREX.r3.4HG0403400.1|HORVU.MOREX.r3.2HG0111280.1|HORVU.M…	http://amigo.geneontology.org/amigo/term/GO:0003700
yellow	proteasomal protein catabolic process	Gene Ontology	GO:0010498	2	28	0.0357859	0.189288	HORVU.MOREX.r3.6HG0560010.1|HORVU.MOREX.r3.7HG0729460.1	http://amigo.geneontology.org/amigo/term/GO:0010498
yellow	SCF-dependent proteasomal ubiquitin-dependent protein catabolic process	Gene Ontology	GO:0031146	3	71	0.0377538	0.197573	HORVU.MOREX.r3.6HG0560010.1|HORVU.MOREX.r3.7HG0729460.1|HORVU.MOREX.r3.7HG0734430.1	http://amigo.geneontology.org/amigo/term/GO:0031146
yellow	phosphorelay signal transduction system	Gene Ontology	GO:0000160	2	29	0.0380073	0.197573	HORVU.MOREX.r3.4HG0385940.1|HORVU.MOREX.r3.5HG0498830.1	http://amigo.geneontology.org/amigo/term/GO:0000160
yellow	leaf development	Gene Ontology	GO:0048366	4	125	0.0403766	0.208095	HORVU.MOREX.r3.7HG0701420.1|HORVU.MOREX.r3.5HG0438740.1|HORVU.MOREX.r3.6HG0565350.1|HORVU.MOREX.r3.1HG0057970.1	http://amigo.geneontology.org/amigo/term/GO:0048366
yellow	DNA binding	Gene Ontology	GO:0003677	9	451	0.0420512	0.214889	HORVU.MOREX.r3.6HG0585610.1|HORVU.MOREX.r3.2HG0153790.1|HORVU.MOREX.r3.3HG0292790.1|HORVU.MOREX.r3.4HG0385940.1|HORVU.MOREX.r3.4HG0403400.1|HORVU.MOREX.r3.1HG0030720.1|HORVU.MOREX.r3.5HG0498830.1|HORVU.MOREX.r3.2HG0111280.1|HORVU.MOREX.r3.6HG0615100.1	http://amigo.geneontology.org/amigo/term/GO:0003677
yellow	stomatal movement	Gene Ontology	GO:0010118	2	31	0.0426029	0.215879	HORVU.MOREX.r3.5HG0438740.1|HORVU.MOREX.r3.2HG0172510.1	http://amigo.geneontology.org/amigo/term/GO:0010118
yellow	ubiquitin-protein transferase activity	Gene Ontology	GO:0004842	6	249	0.0431446	0.216801	HORVU.MOREX.r3.6HG0592780.1|HORVU.MOREX.r3.5HG0449730.1|HORVU.MOREX.r3.6HG0630600.1|HORVU.MOREX.r3.7HG0716320.1|HORVU.MOREX.r3.5HG0457210.1|HORVU.MOREX.r3.2HG0131580.1	http://amigo.geneontology.org/amigo/term/GO:0004842
yellow	phosphorelay response regulator activity	Gene Ontology	GO:0000156	2	33	0.047394	0.229689	HORVU.MOREX.r3.4HG0385940.1|HORVU.MOREX.r3.5HG0498830.1	http://amigo.geneontology.org/amigo/term/GO:0000156
yellow	auxin homeostasis	Gene Ontology	GO:0010252	2	35	0.052371	0.229689	HORVU.MOREX.r3.7HG0701420.1|HORVU.MOREX.r3.1HG0057970.1	http://amigo.geneontology.org/amigo/term/GO:0010252
yellow	flavin adenine dinucleotide binding	Gene Ontology	GO:0050660	3	83	0.0547103	0.229689	HORVU.MOREX.r3.1HG0056290.1|HORVU.MOREX.r3.5HG0530130.1|HORVU.MOREX.r3.3HG0241820.1	http://amigo.geneontology.org/amigo/term/GO:0050660
yellow	regulation of root development	Gene Ontology	GO:2000280	2	36	0.0549264	0.229689	HORVU.MOREX.r3.7HG0639080.1|HORVU.MOREX.r3.3HG0297660.1	http://amigo.geneontology.org/amigo/term/GO:2000280
yellow	negative regulation of transcription by RNA polymerase II	Gene Ontology	GO:0000122	2	37	0.0575248	0.229689	HORVU.MOREX.r3.7HG0701420.1|HORVU.MOREX.r3.1HG0057970.1	http://amigo.geneontology.org/amigo/term/GO:0000122
yellow	extrinsic component of membrane	Gene Ontology	GO:0019898	2	37	0.0575248	0.229689	HORVU.MOREX.r3.7HG0670830.1|HORVU.MOREX.r3.1HG0026100.1	http://amigo.geneontology.org/amigo/term/GO:0019898
yellow	negative regulation of response to water deprivation	Gene Ontology	GO:0080148	1	5	0.0582703	0.229689	HORVU.MOREX.r3.5HG0457210.1	http://amigo.geneontology.org/amigo/term/GO:0080148
yellow	5'-3' exodeoxyribonuclease activity	Gene Ontology	GO:0035312	1	5	0.0582703	0.229689	HORVU.MOREX.r3.2HG0164770.1	http://amigo.geneontology.org/amigo/term/GO:0035312
yellow	uracil:cation symporter activity	Gene Ontology	GO:0015505	1	5	0.0582703	0.229689	HORVU.MOREX.r3.5HG0448780.1	http://amigo.geneontology.org/amigo/term/GO:0015505
yellow	RNA polymerase binding	Gene Ontology	GO:0070063	1	5	0.0582703	0.229689	HORVU.MOREX.r3.3HG0258850.1	http://amigo.geneontology.org/amigo/term/GO:0070063
yellow	allantoin:proton symporter activity	Gene Ontology	GO:0005274	1	5	0.0582703	0.229689	HORVU.MOREX.r3.5HG0448780.1	http://amigo.geneontology.org/amigo/term/GO:0005274
yellow	TORC2 complex	Gene Ontology	GO:0031932	1	5	0.0582703	0.229689	HORVU.MOREX.r3.4HG0334440.1	http://amigo.geneontology.org/amigo/term/GO:0031932
yellow	protein K63-linked deubiquitination	Gene Ontology	GO:0070536	1	5	0.0582703	0.229689	HORVU.MOREX.r3.3HG0260960.1	http://amigo.geneontology.org/amigo/term/GO:0070536
yellow	protein homotetramerization	Gene Ontology	GO:0051289	1	5	0.0582703	0.229689	HORVU.MOREX.r3.1HG0067370.1	http://amigo.geneontology.org/amigo/term/GO:0051289
yellow	thigmotropism	Gene Ontology	GO:0009652	1	5	0.0582703	0.229689	HORVU.MOREX.r3.7HG0639080.1	http://amigo.geneontology.org/amigo/term/GO:0009652
yellow	glycerol-3-phosphate dehydrogenase complex	Gene Ontology	GO:0009331	1	5	0.0582703	0.229689	HORVU.MOREX.r3.2HG0104090.1	http://amigo.geneontology.org/amigo/term/GO:0009331
yellow	TOR signaling	Gene Ontology	GO:0031929	1	5	0.0582703	0.229689	HORVU.MOREX.r3.4HG0334440.1	http://amigo.geneontology.org/amigo/term/GO:0031929
yellow	transcription regulator activity	Gene Ontology	GO:0140110	1	5	0.0582703	0.229689	HORVU.MOREX.r3.3HG0299100.1	http://amigo.geneontology.org/amigo/term/GO:0140110
yellow	positive regulation of histone H3-K27 methylation	Gene Ontology	GO:0061087	1	5	0.0582703	0.229689	HORVU.MOREX.r3.5HG0446560.1	http://amigo.geneontology.org/amigo/term/GO:0061087
yellow	L-lysine transmembrane transporter activity	Gene Ontology	GO:0015189	1	5	0.0582703	0.229689	HORVU.MOREX.r3.3HG0270500.1	http://amigo.geneontology.org/amigo/term/GO:0015189
yellow	Golgi-associated vesicle	Gene Ontology	GO:0005798	1	5	0.0582703	0.229689	HORVU.MOREX.r3.5HG0463230.1	http://amigo.geneontology.org/amigo/term/GO:0005798
yellow	nuclear euchromatin	Gene Ontology	GO:0005719	1	5	0.0582703	0.229689	HORVU.MOREX.r3.7HG0666350.1	http://amigo.geneontology.org/amigo/term/GO:0005719
yellow	macroautophagy	Gene Ontology	GO:0016236	1	5	0.0582703	0.229689	HORVU.MOREX.r3.6HG0624570.1	http://amigo.geneontology.org/amigo/term/GO:0016236
yellow	plastid fission	Gene Ontology	GO:0043572	1	5	0.0582703	0.229689	HORVU.MOREX.r3.4HG0371400.1	http://amigo.geneontology.org/amigo/term/GO:0043572
yellow	tripeptide transmembrane transporter activity	Gene Ontology	GO:0042937	1	5	0.0582703	0.229689	HORVU.MOREX.r3.4HG0393720.1	http://amigo.geneontology.org/amigo/term/GO:0042937
yellow	arginine transmembrane transporter activity	Gene Ontology	GO:0015181	1	5	0.0582703	0.229689	HORVU.MOREX.r3.3HG0270500.1	http://amigo.geneontology.org/amigo/term/GO:0015181
yellow	uracil transmembrane transporter activity	Gene Ontology	GO:0015210	1	5	0.0582703	0.229689	HORVU.MOREX.r3.5HG0448780.1	http://amigo.geneontology.org/amigo/term/GO:0015210
yellow	SUMO transferase activity	Gene Ontology	GO:0019789	1	5	0.0582703	0.229689	HORVU.MOREX.r3.3HG0330990.1	http://amigo.geneontology.org/amigo/term/GO:0019789
yellow	positive regulation of histone H3-K4 methylation	Gene Ontology	GO:0051571	1	5	0.0582703	0.229689	HORVU.MOREX.r3.5HG0446560.1	http://amigo.geneontology.org/amigo/term/GO:0051571
yellow	cellular response to carbon dioxide	Gene Ontology	GO:0071244	1	5	0.0582703	0.229689	HORVU.MOREX.r3.5HG0438740.1	http://amigo.geneontology.org/amigo/term/GO:0071244
yellow	chromosome, telomeric region	Gene Ontology	GO:0000781	1	5	0.0582703	0.229689	HORVU.MOREX.r3.3HG0248000.1	http://amigo.geneontology.org/amigo/term/GO:0000781
yellow	dodecenoyl-CoA delta-isomerase activity	Gene Ontology	GO:0004165	1	5	0.0582703	0.229689	HORVU.MOREX.r3.2HG0163390.1	http://amigo.geneontology.org/amigo/term/GO:0004165
yellow	receptor serine/threonine kinase binding	Gene Ontology	GO:0033612	2	38	0.0601652	0.229689	HORVU.MOREX.r3.3HG0249970.1|HORVU.MOREX.r3.2HG0172990.1	http://amigo.geneontology.org/amigo/term/GO:0033612
yellow	protein targeting to vacuole	Gene Ontology	GO:0006623	2	38	0.0601652	0.229689	HORVU.MOREX.r3.7HG0717180.1|HORVU.MOREX.r3.6HG0624570.1	http://amigo.geneontology.org/amigo/term/GO:0006623
yellow	chloroplast	Gene Ontology	GO:0009507	54	4354	0.0615365	0.229689	HORVU.MOREX.r3.5HG0532660.1|HORVU.MOREX.r3.2HG0172990.1|HORVU.MOREX.r3.1HG0083310.1|HORVU.MOREX.r3.1HG0048010.1|HORVU.MOREX.r3.7HG0654310.1|HORVU.MOREX.r3.6HG0580660.1|HORVU.MOREX.r3.5HG0479640.1|HORVU.MOREX.r3.4HG0391900.1|HORVU.MOREX.r3.2HG0122470.1|HORVU.MOREX.r3.4HG0336680.1|HORVU.MOREX.r3.7HG0717180.1|HORVU.MOREX.r3.1HG0075370.1|HORVU.MOREX.r3.4HG0395600.1|HORVU.MOREX.r3.4HG0379380.1|HORVU.M…	http://amigo.geneontology.org/amigo/term/GO:0009507
yellow	chloroplast nucleoid	Gene Ontology	GO:0042644	2	39	0.0628465	0.229689	HORVU.MOREX.r3.3HG0312780.1|HORVU.MOREX.r3.4HG0344990.1	http://amigo.geneontology.org/amigo/term/GO:0042644
yellow	transcription coactivator activity	Gene Ontology	GO:0003713	2	40	0.0655675	0.229689	HORVU.MOREX.r3.2HG0185030.1|HORVU.MOREX.r3.4HG0342400.1	http://amigo.geneontology.org/amigo/term/GO:0003713
yellow	endocytosis	Gene Ontology	GO:0006897	2	40	0.0655675	0.229689	HORVU.MOREX.r3.7HG0717180.1|HORVU.MOREX.r3.3HG0302730.1	http://amigo.geneontology.org/amigo/term/GO:0006897
yellow	cellular response to high light intensity	Gene Ontology	GO:0071486	1	6	0.0676474	0.229689	HORVU.MOREX.r3.4HG0379380.1	http://amigo.geneontology.org/amigo/term/GO:0071486
yellow	glycerol catabolic process	Gene Ontology	GO:0019563	1	6	0.0676474	0.229689	HORVU.MOREX.r3.2HG0104090.1	http://amigo.geneontology.org/amigo/term/GO:0019563
yellow	phospholipase activator activity	Gene Ontology	GO:0016004	1	6	0.0676474	0.229689	HORVU.MOREX.r3.5HG0463230.1	http://amigo.geneontology.org/amigo/term/GO:0016004
yellow	cellular ion homeostasis	Gene Ontology	GO:0006873	1	6	0.0676474	0.229689	HORVU.MOREX.r3.3HG0330990.1	http://amigo.geneontology.org/amigo/term/GO:0006873
yellow	acyl-[acyl-carrier-protein] hydrolase activity	Gene Ontology	GO:0016297	1	6	0.0676474	0.229689	HORVU.MOREX.r3.3HG0297660.1	http://amigo.geneontology.org/amigo/term/GO:0016297
yellow	L-glutamate transmembrane transporter activity	Gene Ontology	GO:0005313	1	6	0.0676474	0.229689	HORVU.MOREX.r3.3HG0270500.1	http://amigo.geneontology.org/amigo/term/GO:0005313
yellow	regulation of stomatal opening	Gene Ontology	GO:1902456	1	6	0.0676474	0.229689	HORVU.MOREX.r3.5HG0438740.1	http://amigo.geneontology.org/amigo/term/GO:1902456
yellow	negative regulation of DNA-binding transcription factor activity	Gene Ontology	GO:0043433	1	6	0.0676474	0.229689	HORVU.MOREX.r3.7HG0699010.1	http://amigo.geneontology.org/amigo/term/GO:0043433
yellow	regulation of proton transport	Gene Ontology	GO:0010155	1	6	0.0676474	0.229689	HORVU.MOREX.r3.5HG0467030.1	http://amigo.geneontology.org/amigo/term/GO:0010155
yellow	negative regulation of lateral root development	Gene Ontology	GO:1901332	1	6	0.0676474	0.229689	HORVU.MOREX.r3.2HG0172510.1	http://amigo.geneontology.org/amigo/term/GO:1901332
yellow	protein lipidation	Gene Ontology	GO:0006497	1	6	0.0676474	0.229689	HORVU.MOREX.r3.1HG0026100.1	http://amigo.geneontology.org/amigo/term/GO:0006497
yellow	phosphatidylglycerol biosynthetic process	Gene Ontology	GO:0006655	1	6	0.0676474	0.229689	HORVU.MOREX.r3.4HG0386020.1	http://amigo.geneontology.org/amigo/term/GO:0006655
yellow	response to microbial phytotoxin	Gene Ontology	GO:0010188	1	6	0.0676474	0.229689	HORVU.MOREX.r3.2HG0143200.1	http://amigo.geneontology.org/amigo/term/GO:0010188
yellow	long-chain fatty acid metabolic process	Gene Ontology	GO:0001676	1	6	0.0676474	0.229689	HORVU.MOREX.r3.5HG0458980.1	http://amigo.geneontology.org/amigo/term/GO:0001676
yellow	autophagosome	Gene Ontology	GO:0005776	1	6	0.0676474	0.229689	HORVU.MOREX.r3.4HG0391900.1	http://amigo.geneontology.org/amigo/term/GO:0005776
yellow	protein serine/threonine phosphatase activity	Gene Ontology	GO:0004722	3	91	0.0677036	0.229689	HORVU.MOREX.r3.5HG0439460.1|HORVU.MOREX.r3.6HG0559410.1|HORVU.MOREX.r3.1HG0080890.1	http://amigo.geneontology.org/amigo/term/GO:0004722
yellow	response to reactive oxygen species	Gene Ontology	GO:0000302	2	42	0.0711249	0.229689	HORVU.MOREX.r3.4HG0371400.1|HORVU.MOREX.r3.1HG0052290.1	http://amigo.geneontology.org/amigo/term/GO:0000302
yellow	response to far red light	Gene Ontology	GO:0010218	2	42	0.0711249	0.229689	HORVU.MOREX.r3.2HG0172510.1|HORVU.MOREX.r3.3HG0321570.1	http://amigo.geneontology.org/amigo/term/GO:0010218
yellow	hydrolase activity	Gene Ontology	GO:0016787	3	93	0.0711523	0.229689	HORVU.MOREX.r3.3HG0253620.1|HORVU.MOREX.r3.7HG0658760.1|HORVU.MOREX.r3.3HG0260410.1	http://amigo.geneontology.org/amigo/term/GO:0016787
yellow	ADP binding	Gene Ontology	GO:0043531	4	154	0.0737089	0.229689	HORVU.MOREX.r3.5HG0438750.1|HORVU.MOREX.r3.5HG0502300.1|HORVU.MOREX.r3.4HG0344990.1|HORVU.MOREX.r3.3HG0312780.1	http://amigo.geneontology.org/amigo/term/GO:0043531
yellow	defense response to bacterium, incompatible interaction	Gene Ontology	GO:0009816	2	43	0.0739591	0.229689	HORVU.MOREX.r3.7HG0670830.1|HORVU.MOREX.r3.5HG0508270.1	http://amigo.geneontology.org/amigo/term/GO:0009816
yellow	endopeptidase activity	Gene Ontology	GO:0004175	2	43	0.0739591	0.229689	HORVU.MOREX.r3.1HG0018190.1|HORVU.MOREX.r3.1HG0068380.1	http://amigo.geneontology.org/amigo/term/GO:0004175
yellow	plant ovule development	Gene Ontology	GO:0048481	2	44	0.0768291	0.229689	HORVU.MOREX.r3.3HG0330990.1|HORVU.MOREX.r3.3HG0297660.1	http://amigo.geneontology.org/amigo/term/GO:0048481
yellow	proline biosynthetic process	Gene Ontology	GO:0006561	1	7	0.0769314	0.229689	HORVU.MOREX.r3.5HG0508270.1	http://amigo.geneontology.org/amigo/term/GO:0006561
yellow	glycerol-3-phosphate metabolic process	Gene Ontology	GO:0006072	1	7	0.0769314	0.229689	HORVU.MOREX.r3.2HG0104090.1	http://amigo.geneontology.org/amigo/term/GO:0006072
yellow	magnesium ion transmembrane transport	Gene Ontology	GO:1903830	1	7	0.0769314	0.229689	HORVU.MOREX.r3.7HG0742720.1	http://amigo.geneontology.org/amigo/term/GO:1903830
yellow	branched-chain amino acid biosynthetic process	Gene Ontology	GO:0009082	1	7	0.0769314	0.229689	HORVU.MOREX.r3.6HG0575120.1	http://amigo.geneontology.org/amigo/term/GO:0009082
yellow	intracellular sterol transport	Gene Ontology	GO:0032366	1	7	0.0769314	0.229689	HORVU.MOREX.r3.2HG0152370.1	http://amigo.geneontology.org/amigo/term/GO:0032366
yellow	glutathione catabolic process	Gene Ontology	GO:0006751	1	7	0.0769314	0.229689	HORVU.MOREX.r3.2HG0171910.1	http://amigo.geneontology.org/amigo/term/GO:0006751
yellow	NAD biosynthetic process	Gene Ontology	GO:0009435	1	7	0.0769314	0.229689	HORVU.MOREX.r3.5HG0530510.1	http://amigo.geneontology.org/amigo/term/GO:0009435
yellow	UV protection	Gene Ontology	GO:0009650	1	7	0.0769314	0.229689	HORVU.MOREX.r3.4HG0379380.1	http://amigo.geneontology.org/amigo/term/GO:0009650
yellow	phosphatidylinositol-3,5-bisphosphate binding	Gene Ontology	GO:0080025	1	7	0.0769314	0.229689	HORVU.MOREX.r3.1HG0026100.1	http://amigo.geneontology.org/amigo/term/GO:0080025
yellow	nickel cation binding	Gene Ontology	GO:0016151	1	7	0.0769314	0.229689	HORVU.MOREX.r3.5HG0527070.1	http://amigo.geneontology.org/amigo/term/GO:0016151
yellow	anthocyanin-containing compound metabolic process	Gene Ontology	GO:0046283	1	7	0.0769314	0.229689	HORVU.MOREX.r3.2HG0172510.1	http://amigo.geneontology.org/amigo/term/GO:0046283
yellow	3-hydroxyisobutyryl-CoA hydrolase activity	Gene Ontology	GO:0003860	1	7	0.0769314	0.229689	HORVU.MOREX.r3.1HG0052690.1	http://amigo.geneontology.org/amigo/term/GO:0003860
yellow	heterotrimeric G-protein complex	Gene Ontology	GO:0005834	1	7	0.0769314	0.229689	HORVU.MOREX.r3.7HG0639080.1	http://amigo.geneontology.org/amigo/term/GO:0005834
yellow	TORC1 complex	Gene Ontology	GO:0031931	1	7	0.0769314	0.229689	HORVU.MOREX.r3.4HG0334440.1	http://amigo.geneontology.org/amigo/term/GO:0031931
yellow	ATP:ADP antiporter activity	Gene Ontology	GO:0005471	1	7	0.0769314	0.229689	HORVU.MOREX.r3.4HG0352020.1	http://amigo.geneontology.org/amigo/term/GO:0005471
yellow	protein K48-linked deubiquitination	Gene Ontology	GO:0071108	1	7	0.0769314	0.229689	HORVU.MOREX.r3.3HG0260960.1	http://amigo.geneontology.org/amigo/term/GO:0071108
yellow	beta-1,4-mannosylglycoprotein 4-beta-N-acetylglucosaminyltransferase activity	Gene Ontology	GO:0003830	1	7	0.0769314	0.229689	HORVU.MOREX.r3.2HG0175570.1	http://amigo.geneontology.org/amigo/term/GO:0003830
yellow	site of double-strand break	Gene Ontology	GO:0035861	1	7	0.0769314	0.229689	HORVU.MOREX.r3.3HG0248000.1	http://amigo.geneontology.org/amigo/term/GO:0035861
yellow	enoyl-CoA hydratase activity	Gene Ontology	GO:0004300	1	7	0.0769314	0.229689	HORVU.MOREX.r3.2HG0163390.1	http://amigo.geneontology.org/amigo/term/GO:0004300
yellow	histone H3 acetylation	Gene Ontology	GO:0043966	1	7	0.0769314	0.229689	HORVU.MOREX.r3.7HG0636370.1	http://amigo.geneontology.org/amigo/term/GO:0043966
yellow	plastid	Gene Ontology	GO:0009536	13	823	0.0769439	0.229689	HORVU.MOREX.r3.1HG0052690.1|HORVU.MOREX.r3.3HG0312780.1|HORVU.MOREX.r3.4HG0344990.1|HORVU.MOREX.r3.1HG0026030.1|HORVU.MOREX.r3.1HG0048010.1|HORVU.MOREX.r3.5HG0508270.1|HORVU.MOREX.r3.2HG0160920.1|HORVU.MOREX.r3.4HG0410090.1|HORVU.MOREX.r3.4HG0371400.1|HORVU.MOREX.r3.5HG0511450.1|HORVU.MOREX.r3.3HG0267220.1|HORVU.MOREX.r3.5HG0458980.1|HORVU.MOREX.r3.2HG0160870.1	http://amigo.geneontology.org/amigo/term/GO:0009536
yellow	FAD binding	Gene Ontology	GO:0071949	2	45	0.0797337	0.231841	HORVU.MOREX.r3.2HG0172510.1|HORVU.MOREX.r3.1HG0052290.1	http://amigo.geneontology.org/amigo/term/GO:0071949
yellow	mitochondrial inner membrane	Gene Ontology	GO:0005743	2	45	0.0797337	0.231841	HORVU.MOREX.r3.3HG0284060.1|HORVU.MOREX.r3.6HG0581990.1	http://amigo.geneontology.org/amigo/term/GO:0005743
yellow	response to glucose	Gene Ontology	GO:0009749	2	46	0.0826721	0.231841	HORVU.MOREX.r3.1HG0030720.1|HORVU.MOREX.r3.7HG0639080.1	http://amigo.geneontology.org/amigo/term/GO:0009749
yellow	serine-type carboxypeptidase activity	Gene Ontology	GO:0004185	2	46	0.0826721	0.231841	HORVU.MOREX.r3.4HG0411760.1|HORVU.MOREX.r3.7HG0689920.1	http://amigo.geneontology.org/amigo/term/GO:0004185
yellow	regulation of seed germination	Gene Ontology	GO:0010029	2	46	0.0826721	0.231841	HORVU.MOREX.r3.1HG0030720.1|HORVU.MOREX.r3.2HG0153790.1	http://amigo.geneontology.org/amigo/term/GO:0010029
yellow	xenobiotic transmembrane transporter activity	Gene Ontology	GO:0042910	2	46	0.0826721	0.231841	HORVU.MOREX.r3.2HG0160920.1|HORVU.MOREX.r3.2HG0160870.1	http://amigo.geneontology.org/amigo/term/GO:0042910
yellow	calcium-dependent protein serine/threonine kinase activity	Gene Ontology	GO:0009931	2	46	0.0826721	0.231841	HORVU.MOREX.r3.5HG0438740.1|HORVU.MOREX.r3.2HG0151360.1	http://amigo.geneontology.org/amigo/term/GO:0009931
yellow	response to salicylic acid	Gene Ontology	GO:0009751	3	100	0.0838237	0.231841	HORVU.MOREX.r3.1HG0053770.1|HORVU.MOREX.r3.7HG0729760.1|HORVU.MOREX.r3.2HG0143200.1	http://amigo.geneontology.org/amigo/term/GO:0009751
yellow	Cdc73/Paf1 complex	Gene Ontology	GO:0016593	1	8	0.0861233	0.231841	HORVU.MOREX.r3.3HG0292790.1	http://amigo.geneontology.org/amigo/term/GO:0016593
yellow	sterol transport	Gene Ontology	GO:0015918	1	8	0.0861233	0.231841	HORVU.MOREX.r3.2HG0152370.1	http://amigo.geneontology.org/amigo/term/GO:0015918
yellow	quercetin 4'-O-glucosyltransferase activity	Gene Ontology	GO:0080046	1	8	0.0861233	0.231841	HORVU.MOREX.r3.4HG0345990.1	http://amigo.geneontology.org/amigo/term/GO:0080046
yellow	phosphatidylinositol-3-phosphate binding	Gene Ontology	GO:0032266	1	8	0.0861233	0.231841	HORVU.MOREX.r3.1HG0026100.1	http://amigo.geneontology.org/amigo/term/GO:0032266
yellow	acetyl-CoA biosynthetic process from pyruvate	Gene Ontology	GO:0006086	1	8	0.0861233	0.231841	HORVU.MOREX.r3.5HG0479640.1	http://amigo.geneontology.org/amigo/term/GO:0006086
yellow	cadmium ion transport	Gene Ontology	GO:0015691	1	8	0.0861233	0.231841	HORVU.MOREX.r3.7HG0735680.1	http://amigo.geneontology.org/amigo/term/GO:0015691
yellow	decanoate-CoA ligase activity	Gene Ontology	GO:0102391	1	8	0.0861233	0.231841	HORVU.MOREX.r3.5HG0458980.1	http://amigo.geneontology.org/amigo/term/GO:0102391
yellow	aminoacyl-tRNA hydrolase activity	Gene Ontology	GO:0004045	1	8	0.0861233	0.231841	HORVU.MOREX.r3.1HG0083310.1	http://amigo.geneontology.org/amigo/term/GO:0004045
yellow	regulation of growth	Gene Ontology	GO:0040008	1	8	0.0861233	0.231841	HORVU.MOREX.r3.3HG0330990.1	http://amigo.geneontology.org/amigo/term/GO:0040008
yellow	regulation of salicylic acid metabolic process	Gene Ontology	GO:0010337	1	8	0.0861233	0.231841	HORVU.MOREX.r3.3HG0330990.1	http://amigo.geneontology.org/amigo/term/GO:0010337
yellow	clathrin adaptor complex	Gene Ontology	GO:0030131	1	8	0.0861233	0.231841	HORVU.MOREX.r3.7HG0717180.1	http://amigo.geneontology.org/amigo/term/GO:0030131
yellow	dipeptidyl-peptidase activity	Gene Ontology	GO:0008239	1	8	0.0861233	0.231841	HORVU.MOREX.r3.1HG0049760.1	http://amigo.geneontology.org/amigo/term/GO:0008239
yellow	amylopectin maltohydrolase activity	Gene Ontology	GO:0102229	1	8	0.0861233	0.231841	HORVU.MOREX.r3.3HG0249970.1	http://amigo.geneontology.org/amigo/term/GO:0102229
yellow	sodium ion import across plasma membrane	Gene Ontology	GO:0098719	1	8	0.0861233	0.231841	HORVU.MOREX.r3.1HG0021240.1	http://amigo.geneontology.org/amigo/term/GO:0098719
yellow	endoplasmic reticulum membrane	Gene Ontology	GO:0005789	4	165	0.0891104	0.237273	HORVU.MOREX.r3.1HG0030720.1|HORVU.MOREX.r3.4HG0332630.1|HORVU.MOREX.r3.3HG0290100.1|HORVU.MOREX.r3.1HG0002160.1	http://amigo.geneontology.org/amigo/term/GO:0005789
yellow	root development	Gene Ontology	GO:0048364	4	166	0.0905819	0.237273	HORVU.MOREX.r3.4HG0356600.1|HORVU.MOREX.r3.6HG0615100.1|HORVU.MOREX.r3.7HG0639080.1|HORVU.MOREX.r3.4HG0381060.1	http://amigo.geneontology.org/amigo/term/GO:0048364
yellow	regulation of hydrogen peroxide metabolic process	Gene Ontology	GO:0010310	1	9	0.0952239	0.237273	HORVU.MOREX.r3.2HG0172510.1	http://amigo.geneontology.org/amigo/term/GO:0010310
yellow	clathrin vesicle coat	Gene Ontology	GO:0030125	1	9	0.0952239	0.237273	HORVU.MOREX.r3.3HG0302730.1	http://amigo.geneontology.org/amigo/term/GO:0030125
yellow	defense response by callose deposition	Gene Ontology	GO:0052542	1	9	0.0952239	0.237273	HORVU.MOREX.r3.3HG0290960.1	http://amigo.geneontology.org/amigo/term/GO:0052542
yellow	tetrahydrofolate biosynthetic process	Gene Ontology	GO:0046654	1	9	0.0952239	0.237273	HORVU.MOREX.r3.6HG0575120.1	http://amigo.geneontology.org/amigo/term/GO:0046654
yellow	negative regulation of gene expression, epigenetic	Gene Ontology	GO:0045814	1	9	0.0952239	0.237273	HORVU.MOREX.r3.5HG0446560.1	http://amigo.geneontology.org/amigo/term/GO:0045814
yellow	regulation of response to salt stress	Gene Ontology	GO:1901000	1	9	0.0952239	0.237273	HORVU.MOREX.r3.6HG0585610.1	http://amigo.geneontology.org/amigo/term/GO:1901000
yellow	long-chain fatty acid-CoA ligase activity	Gene Ontology	GO:0004467	1	9	0.0952239	0.237273	HORVU.MOREX.r3.5HG0458980.1	http://amigo.geneontology.org/amigo/term/GO:0004467
yellow	phagophore assembly site membrane	Gene Ontology	GO:0034045	1	9	0.0952239	0.237273	HORVU.MOREX.r3.1HG0026100.1	http://amigo.geneontology.org/amigo/term/GO:0034045
yellow	sodium ion transmembrane transporter activity	Gene Ontology	GO:0015081	1	9	0.0952239	0.237273	HORVU.MOREX.r3.1HG0021240.1	http://amigo.geneontology.org/amigo/term/GO:0015081
yellow	branched-chain-amino-acid transaminase activity	Gene Ontology	GO:0004084	1	9	0.0952239	0.237273	HORVU.MOREX.r3.6HG0575120.1	http://amigo.geneontology.org/amigo/term/GO:0004084
yellow	manganese ion transport	Gene Ontology	GO:0006828	1	9	0.0952239	0.237273	HORVU.MOREX.r3.7HG0735680.1	http://amigo.geneontology.org/amigo/term/GO:0006828
yellow	beta-amylase activity	Gene Ontology	GO:0016161	1	9	0.0952239	0.237273	HORVU.MOREX.r3.3HG0249970.1	http://amigo.geneontology.org/amigo/term/GO:0016161
yellow	glycopeptide alpha-N-acetylgalactosaminidase activity	Gene Ontology	GO:0033926	1	9	0.0952239	0.237273	HORVU.MOREX.r3.4HG0381060.1	http://amigo.geneontology.org/amigo/term/GO:0033926
yellow	cytoplasmic side of plasma membrane	Gene Ontology	GO:0009898	1	9	0.0952239	0.237273	HORVU.MOREX.r3.5HG0467030.1	http://amigo.geneontology.org/amigo/term/GO:0009898
yellow	UDP-glucose 4-epimerase activity	Gene Ontology	GO:0003978	1	9	0.0952239	0.237273	HORVU.MOREX.r3.1HG0095170.1	http://amigo.geneontology.org/amigo/term/GO:0003978
yellow	response to low fluence blue light stimulus by blue low-fluence system	Gene Ontology	GO:0010244	1	9	0.0952239	0.237273	HORVU.MOREX.r3.2HG0172510.1	http://amigo.geneontology.org/amigo/term/GO:0010244
yellow	transcription regulatory region sequence-specific DNA binding	Gene Ontology	GO:0000976	8	460	0.0977252	0.239898	HORVU.MOREX.r3.4HG0340090.1|HORVU.MOREX.r3.4HG0377280.1|HORVU.MOREX.r3.1HG0057970.1|HORVU.MOREX.r3.5HG0472800.1|HORVU.MOREX.r3.7HG0699010.1|HORVU.MOREX.r3.7HG0701420.1|HORVU.MOREX.r3.6HG0615100.1|HORVU.MOREX.r3.4HG0334570.1	http://amigo.geneontology.org/amigo/term/GO:0000976
yellow	signal transduction	Gene Ontology	GO:0007165	7	387	0.10046	0.239898	HORVU.MOREX.r3.7HG0718570.1|HORVU.MOREX.r3.3HG0290180.1|HORVU.MOREX.r3.2HG0124870.1|HORVU.MOREX.r3.6HG0580660.1|HORVU.MOREX.r3.6HG0567370.1|HORVU.MOREX.r3.3HG0233650.1|HORVU.MOREX.r3.1HG0041580.1	http://amigo.geneontology.org/amigo/term/GO:0007165
yellow	lateral root development	Gene Ontology	GO:0048527	2	52	0.100958	0.239898	HORVU.MOREX.r3.7HG0701420.1|HORVU.MOREX.r3.1HG0057970.1	http://amigo.geneontology.org/amigo/term/GO:0048527
yellow	nuclear speck	Gene Ontology	GO:0016607	2	52	0.100958	0.239898	HORVU.MOREX.r3.5HG0446560.1|HORVU.MOREX.r3.7HG0634720.1	http://amigo.geneontology.org/amigo/term/GO:0016607
yellow	vegetative to reproductive phase transition of meristem	Gene Ontology	GO:0010228	3	110	0.103449	0.239898	HORVU.MOREX.r3.1HG0025520.1|HORVU.MOREX.r3.5HG0498320.1|HORVU.MOREX.r3.7HG0666350.1	http://amigo.geneontology.org/amigo/term/GO:0010228
yellow	transferase activity, transferring hexosyl groups	Gene Ontology	GO:0016758	1	10	0.104234	0.239898	HORVU.MOREX.r3.3HG0299570.1	http://amigo.geneontology.org/amigo/term/GO:0016758
yellow	sucrose catabolic process	Gene Ontology	GO:0005987	1	10	0.104234	0.239898	HORVU.MOREX.r3.4HG0381060.1	http://amigo.geneontology.org/amigo/term/GO:0005987
yellow	nucleotidyltransferase activity	Gene Ontology	GO:0016779	1	10	0.104234	0.239898	HORVU.MOREX.r3.4HG0398890.1	http://amigo.geneontology.org/amigo/term/GO:0016779
yellow	receptor-mediated endocytosis	Gene Ontology	GO:0006898	1	10	0.104234	0.239898	HORVU.MOREX.r3.4HG0399320.1	http://amigo.geneontology.org/amigo/term/GO:0006898
yellow	heme biosynthetic process	Gene Ontology	GO:0006783	1	10	0.104234	0.239898	HORVU.MOREX.r3.2HG0153790.1	http://amigo.geneontology.org/amigo/term/GO:0006783
yellow	positive regulation of growth	Gene Ontology	GO:0045927	1	10	0.104234	0.239898	HORVU.MOREX.r3.7HG0634720.1	http://amigo.geneontology.org/amigo/term/GO:0045927
yellow	photoprotection	Gene Ontology	GO:0010117	1	10	0.104234	0.239898	HORVU.MOREX.r3.2HG0172510.1	http://amigo.geneontology.org/amigo/term/GO:0010117
yellow	negative regulation of cell growth	Gene Ontology	GO:0030308	1	10	0.104234	0.239898	HORVU.MOREX.r3.1HG0048010.1	http://amigo.geneontology.org/amigo/term/GO:0030308
yellow	inward rectifier potassium channel activity	Gene Ontology	GO:0005242	1	10	0.104234	0.239898	HORVU.MOREX.r3.7HG0708710.1	http://amigo.geneontology.org/amigo/term/GO:0005242
yellow	endosome transport via multivesicular body sorting pathway	Gene Ontology	GO:0032509	1	10	0.104234	0.239898	HORVU.MOREX.r3.1HG0042770.1	http://amigo.geneontology.org/amigo/term/GO:0032509
yellow	regulation of lignin biosynthetic process	Gene Ontology	GO:1901141	1	10	0.104234	0.239898	HORVU.MOREX.r3.1HG0048010.1	http://amigo.geneontology.org/amigo/term/GO:1901141
yellow	regulation of root morphogenesis	Gene Ontology	GO:2000067	1	10	0.104234	0.239898	HORVU.MOREX.r3.7HG0639080.1	http://amigo.geneontology.org/amigo/term/GO:2000067
yellow	histone H3-K4 methylation	Gene Ontology	GO:0051568	1	10	0.104234	0.239898	HORVU.MOREX.r3.4HG0347490.1	http://amigo.geneontology.org/amigo/term/GO:0051568
yellow	red light signaling pathway	Gene Ontology	GO:0010161	1	10	0.104234	0.239898	HORVU.MOREX.r3.2HG0153790.1	http://amigo.geneontology.org/amigo/term/GO:0010161
yellow	inorganic anion transmembrane transporter activity	Gene Ontology	GO:0015103	1	10	0.104234	0.239898	HORVU.MOREX.r3.7HG0735680.1	http://amigo.geneontology.org/amigo/term/GO:0015103
yellow	response to karrikin	Gene Ontology	GO:0080167	3	111	0.105504	0.241897	HORVU.MOREX.r3.4HG0356600.1|HORVU.MOREX.r3.7HG0696450.1|HORVU.MOREX.r3.6HG0621800.1	http://amigo.geneontology.org/amigo/term/GO:0080167
yellow	electron transport chain	Gene Ontology	GO:0022900	1	11	0.113155	0.246642	HORVU.MOREX.r3.3HG0241820.1	http://amigo.geneontology.org/amigo/term/GO:0022900
yellow	1-phosphatidylinositol-4-phosphate 5-kinase activity	Gene Ontology	GO:0016308	1	11	0.113155	0.246642	HORVU.MOREX.r3.4HG0336060.1	http://amigo.geneontology.org/amigo/term/GO:0016308
yellow	magnesium ion transport	Gene Ontology	GO:0015693	1	11	0.113155	0.246642	HORVU.MOREX.r3.7HG0742720.1	http://amigo.geneontology.org/amigo/term/GO:0015693
yellow	developmental growth	Gene Ontology	GO:0048589	1	11	0.113155	0.246642	HORVU.MOREX.r3.3HG0330990.1	http://amigo.geneontology.org/amigo/term/GO:0048589
yellow	protein repair	Gene Ontology	GO:0030091	1	11	0.113155	0.246642	HORVU.MOREX.r3.2HG0176030.1	http://amigo.geneontology.org/amigo/term/GO:0030091
yellow	sucrose alpha-glucosidase activity	Gene Ontology	GO:0004575	1	11	0.113155	0.246642	HORVU.MOREX.r3.4HG0381060.1	http://amigo.geneontology.org/amigo/term/GO:0004575
yellow	valine catabolic process	Gene Ontology	GO:0006574	1	11	0.113155	0.246642	HORVU.MOREX.r3.1HG0052690.1	http://amigo.geneontology.org/amigo/term/GO:0006574
yellow	induced systemic resistance, jasmonic acid mediated signaling pathway	Gene Ontology	GO:0009864	1	11	0.113155	0.246642	HORVU.MOREX.r3.3HG0330990.1	http://amigo.geneontology.org/amigo/term/GO:0009864
yellow	ESCRT III complex	Gene Ontology	GO:0000815	1	11	0.113155	0.246642	HORVU.MOREX.r3.1HG0042770.1	http://amigo.geneontology.org/amigo/term/GO:0000815
yellow	regulation of embryonic development	Gene Ontology	GO:0045995	1	11	0.113155	0.246642	HORVU.MOREX.r3.1HG0030720.1	http://amigo.geneontology.org/amigo/term/GO:0045995
yellow	regulation of DNA repair	Gene Ontology	GO:0006282	1	11	0.113155	0.246642	HORVU.MOREX.r3.3HG0297660.1	http://amigo.geneontology.org/amigo/term/GO:0006282
yellow	DNA replication factor A complex	Gene Ontology	GO:0005662	1	11	0.113155	0.246642	HORVU.MOREX.r3.3HG0248000.1	http://amigo.geneontology.org/amigo/term/GO:0005662
yellow	protein processing	Gene Ontology	GO:0016485	1	11	0.113155	0.246642	HORVU.MOREX.r3.1HG0068380.1	http://amigo.geneontology.org/amigo/term/GO:0016485
yellow	regulation of stomatal movement	Gene Ontology	GO:0010119	2	56	0.113709	0.246642	HORVU.MOREX.r3.5HG0467030.1|HORVU.MOREX.r3.5HG0438740.1	http://amigo.geneontology.org/amigo/term/GO:0010119
yellow	innate immune response	Gene Ontology	GO:0045087	2	56	0.113709	0.246642	HORVU.MOREX.r3.3HG0254030.1|HORVU.MOREX.r3.3HG0314770.1	http://amigo.geneontology.org/amigo/term/GO:0045087
yellow	beta-glucosidase activity	Gene Ontology	GO:0008422	2	58	0.120232	0.248508	HORVU.MOREX.r3.1HG0052220.1|HORVU.MOREX.r3.5HG0495330.1	http://amigo.geneontology.org/amigo/term/GO:0008422
yellow	gene silencing	Gene Ontology	GO:0016458	1	12	0.121987	0.248508	HORVU.MOREX.r3.3HG0248000.1	http://amigo.geneontology.org/amigo/term/GO:0016458
yellow	1,3-beta-D-glucan synthase complex	Gene Ontology	GO:0000148	1	12	0.121987	0.248508	HORVU.MOREX.r3.4HG0410740.1	http://amigo.geneontology.org/amigo/term/GO:0000148
yellow	histidine phosphotransfer kinase activity	Gene Ontology	GO:0009927	1	12	0.121987	0.248508	HORVU.MOREX.r3.2HG0121000.1	http://amigo.geneontology.org/amigo/term/GO:0009927
yellow	clathrin-dependent endocytosis	Gene Ontology	GO:0072583	1	12	0.121987	0.248508	HORVU.MOREX.r3.4HG0399320.1	http://amigo.geneontology.org/amigo/term/GO:0072583
yellow	floral organ development	Gene Ontology	GO:0048437	1	12	0.121987	0.248508	HORVU.MOREX.r3.3HG0249970.1	http://amigo.geneontology.org/amigo/term/GO:0048437
yellow	1,3-beta-D-glucan synthase activity	Gene Ontology	GO:0003843	1	12	0.121987	0.248508	HORVU.MOREX.r3.4HG0410740.1	http://amigo.geneontology.org/amigo/term/GO:0003843
yellow	vernalization response	Gene Ontology	GO:0010048	1	12	0.121987	0.248508	HORVU.MOREX.r3.5HG0446560.1	http://amigo.geneontology.org/amigo/term/GO:0010048
yellow	cellular metal ion homeostasis	Gene Ontology	GO:0006875	1	12	0.121987	0.248508	HORVU.MOREX.r3.7HG0735680.1	http://amigo.geneontology.org/amigo/term/GO:0006875
yellow	cell surface	Gene Ontology	GO:0009986	1	12	0.121987	0.248508	HORVU.MOREX.r3.5HG0467030.1	http://amigo.geneontology.org/amigo/term/GO:0009986
yellow	magnesium ion transmembrane transporter activity	Gene Ontology	GO:0015095	1	12	0.121987	0.248508	HORVU.MOREX.r3.7HG0742720.1	http://amigo.geneontology.org/amigo/term/GO:0015095
yellow	(1->3)-beta-D-glucan biosynthetic process	Gene Ontology	GO:0006075	1	12	0.121987	0.248508	HORVU.MOREX.r3.4HG0410740.1	http://amigo.geneontology.org/amigo/term/GO:0006075
yellow	entrainment of circadian clock	Gene Ontology	GO:0009649	1	12	0.121987	0.248508	HORVU.MOREX.r3.3HG0258850.1	http://amigo.geneontology.org/amigo/term/GO:0009649
yellow	positive regulation of circadian rhythm	Gene Ontology	GO:0042753	1	12	0.121987	0.248508	HORVU.MOREX.r3.7HG0636370.1	http://amigo.geneontology.org/amigo/term/GO:0042753
yellow	cadmium ion transmembrane transporter activity	Gene Ontology	GO:0015086	1	12	0.121987	0.248508	HORVU.MOREX.r3.7HG0735680.1	http://amigo.geneontology.org/amigo/term/GO:0015086
yellow	potassium ion homeostasis	Gene Ontology	GO:0055075	1	12	0.121987	0.248508	HORVU.MOREX.r3.1HG0021240.1	http://amigo.geneontology.org/amigo/term/GO:0055075
yellow	signaling receptor binding	Gene Ontology	GO:0005102	1	12	0.121987	0.248508	HORVU.MOREX.r3.2HG0172990.1	http://amigo.geneontology.org/amigo/term/GO:0005102
yellow	copper ion transmembrane transporter activity	Gene Ontology	GO:0005375	1	12	0.121987	0.248508	HORVU.MOREX.r3.7HG0717180.1	http://amigo.geneontology.org/amigo/term/GO:0005375
yellow	regulation of transcription by RNA polymerase II	Gene Ontology	GO:0006357	3	121	0.126898	0.253476	HORVU.MOREX.r3.5HG0493380.1|HORVU.MOREX.r3.6HG0568300.1|HORVU.MOREX.r3.4HG0342400.1	http://amigo.geneontology.org/amigo/term/GO:0006357
yellow	response to sucrose	Gene Ontology	GO:0009744	2	61	0.130182	0.253476	HORVU.MOREX.r3.4HG0332630.1|HORVU.MOREX.r3.7HG0639080.1	http://amigo.geneontology.org/amigo/term/GO:0009744
yellow	photomorphogenesis	Gene Ontology	GO:0009640	2	61	0.130182	0.253476	HORVU.MOREX.r3.2HG0172510.1|HORVU.MOREX.r3.5HG0498320.1	http://amigo.geneontology.org/amigo/term/GO:0009640
yellow	endosome	Gene Ontology	GO:0005768	5	263	0.130598	0.253476	HORVU.MOREX.r3.4HG0334440.1|HORVU.MOREX.r3.3HG0260960.1|HORVU.MOREX.r3.3HG0302730.1|HORVU.MOREX.r3.1HG0056780.1|HORVU.MOREX.r3.5HG0532560.1	http://amigo.geneontology.org/amigo/term/GO:0005768
yellow	de-etiolation	Gene Ontology	GO:0009704	1	13	0.130732	0.253476	HORVU.MOREX.r3.3HG0321570.1	http://amigo.geneontology.org/amigo/term/GO:0009704
yellow	protein quality control for misfolded or incompletely synthesized proteins	Gene Ontology	GO:0006515	1	13	0.130732	0.253476	HORVU.MOREX.r3.2HG0143200.1	http://amigo.geneontology.org/amigo/term/GO:0006515
yellow	regulation of gene expression by genetic imprinting	Gene Ontology	GO:0006349	1	13	0.130732	0.253476	HORVU.MOREX.r3.4HG0382250.1	http://amigo.geneontology.org/amigo/term/GO:0006349
yellow	histone methylation	Gene Ontology	GO:0016571	1	13	0.130732	0.253476	HORVU.MOREX.r3.5HG0446560.1	http://amigo.geneontology.org/amigo/term/GO:0016571
yellow	coenzyme A biosynthetic process	Gene Ontology	GO:0015937	1	13	0.130732	0.253476	HORVU.MOREX.r3.6HG0598730.1	http://amigo.geneontology.org/amigo/term/GO:0015937
yellow	regulation of actin cytoskeleton organization	Gene Ontology	GO:0032956	1	13	0.130732	0.253476	HORVU.MOREX.r3.4HG0334440.1	http://amigo.geneontology.org/amigo/term/GO:0032956
yellow	voltage-gated potassium channel activity	Gene Ontology	GO:0005249	1	13	0.130732	0.253476	HORVU.MOREX.r3.7HG0659970.1	http://amigo.geneontology.org/amigo/term/GO:0005249
yellow	5S rRNA binding	Gene Ontology	GO:0008097	1	13	0.130732	0.253476	HORVU.MOREX.r3.1HG0011380.1	http://amigo.geneontology.org/amigo/term/GO:0008097
yellow	glycerophosphodiester phosphodiesterase activity	Gene Ontology	GO:0008889	1	13	0.130732	0.253476	HORVU.MOREX.r3.1HG0026240.1	http://amigo.geneontology.org/amigo/term/GO:0008889
yellow	perinuclear region of cytoplasm	Gene Ontology	GO:0048471	1	13	0.130732	0.253476	HORVU.MOREX.r3.3HG0321570.1	http://amigo.geneontology.org/amigo/term/GO:0048471
yellow	SAGA complex	Gene Ontology	GO:0000124	1	13	0.130732	0.253476	HORVU.MOREX.r3.4HG0342400.1	http://amigo.geneontology.org/amigo/term/GO:0000124
yellow	DNA repair	Gene Ontology	GO:0006281	3	125	0.135858	0.262573	HORVU.MOREX.r3.2HG0164770.1|HORVU.MOREX.r3.3HG0262020.1|HORVU.MOREX.r3.3HG0248000.1	http://amigo.geneontology.org/amigo/term/GO:0006281
yellow	transmembrane receptor protein tyrosine kinase activity	Gene Ontology	GO:0004714	1	14	0.139389	0.262662	HORVU.MOREX.r3.2HG0172990.1	http://amigo.geneontology.org/amigo/term/GO:0004714
yellow	auxin transport	Gene Ontology	GO:0060918	1	14	0.139389	0.262662	HORVU.MOREX.r3.2HG0172510.1	http://amigo.geneontology.org/amigo/term/GO:0060918
yellow	early endosome	Gene Ontology	GO:0005769	1	14	0.139389	0.262662	HORVU.MOREX.r3.5HG0463230.1	http://amigo.geneontology.org/amigo/term/GO:0005769
yellow	transcription elongation from RNA polymerase II promoter	Gene Ontology	GO:0006368	1	14	0.139389	0.262662	HORVU.MOREX.r3.7HG0666350.1	http://amigo.geneontology.org/amigo/term/GO:0006368
yellow	phosphoric diester hydrolase activity	Gene Ontology	GO:0008081	1	14	0.139389	0.262662	HORVU.MOREX.r3.1HG0026240.1	http://amigo.geneontology.org/amigo/term/GO:0008081
yellow	regulation of translation	Gene Ontology	GO:0006417	1	14	0.139389	0.262662	HORVU.MOREX.r3.2HG0168640.1	http://amigo.geneontology.org/amigo/term/GO:0006417
yellow	alcohol dehydrogenase (NADP+) activity	Gene Ontology	GO:0008106	1	14	0.139389	0.262662	HORVU.MOREX.r3.1HG0090140.1	http://amigo.geneontology.org/amigo/term/GO:0008106
yellow	diacylglycerol O-acyltransferase activity	Gene Ontology	GO:0004144	1	14	0.139389	0.262662	HORVU.MOREX.r3.1HG0030720.1	http://amigo.geneontology.org/amigo/term/GO:0004144
yellow	double-strand break repair via nonhomologous end joining	Gene Ontology	GO:0006303	1	15	0.147961	0.270365	HORVU.MOREX.r3.2HG0164770.1	http://amigo.geneontology.org/amigo/term/GO:0006303
yellow	basipetal auxin transport	Gene Ontology	GO:0010540	1	15	0.147961	0.270365	HORVU.MOREX.r3.4HG0356600.1	http://amigo.geneontology.org/amigo/term/GO:0010540
yellow	response to starvation	Gene Ontology	GO:0042594	1	15	0.147961	0.270365	HORVU.MOREX.r3.3HG0294310.1	http://amigo.geneontology.org/amigo/term/GO:0042594
yellow	regulation of response to water deprivation	Gene Ontology	GO:2000070	1	15	0.147961	0.270365	HORVU.MOREX.r3.3HG0330990.1	http://amigo.geneontology.org/amigo/term/GO:2000070
yellow	plant organ morphogenesis	Gene Ontology	GO:1905392	1	15	0.147961	0.270365	HORVU.MOREX.r3.6HG0615100.1	http://amigo.geneontology.org/amigo/term/GO:1905392
yellow	protein tyrosine kinase activity	Gene Ontology	GO:0004713	1	15	0.147961	0.270365	HORVU.MOREX.r3.5HG0513770.1	http://amigo.geneontology.org/amigo/term/GO:0004713
yellow	chloroplast membrane	Gene Ontology	GO:0031969	1	15	0.147961	0.270365	HORVU.MOREX.r3.1HG0061470.1	http://amigo.geneontology.org/amigo/term/GO:0031969
yellow	phosphatidylinositol-mediated signaling	Gene Ontology	GO:0048015	1	15	0.147961	0.270365	HORVU.MOREX.r3.6HG0624570.1	http://amigo.geneontology.org/amigo/term/GO:0048015
yellow	nucleosome binding	Gene Ontology	GO:0031491	1	15	0.147961	0.270365	HORVU.MOREX.r3.7HG0666350.1	http://amigo.geneontology.org/amigo/term/GO:0031491
yellow	interstrand cross-link repair	Gene Ontology	GO:0036297	1	15	0.147961	0.270365	HORVU.MOREX.r3.2HG0164770.1	http://amigo.geneontology.org/amigo/term/GO:0036297
yellow	glucosyltransferase activity	Gene Ontology	GO:0046527	1	16	0.156448	0.276651	HORVU.MOREX.r3.4HG0410740.1	http://amigo.geneontology.org/amigo/term/GO:0046527
yellow	regulation of leaf morphogenesis	Gene Ontology	GO:1901371	1	16	0.156448	0.276651	HORVU.MOREX.r3.2HG0172510.1	http://amigo.geneontology.org/amigo/term/GO:1901371
yellow	response to mannitol	Gene Ontology	GO:0010555	1	16	0.156448	0.276651	HORVU.MOREX.r3.7HG0639080.1	http://amigo.geneontology.org/amigo/term/GO:0010555
yellow	RNA polymerase II CTD heptapeptide repeat phosphatase activity	Gene Ontology	GO:0008420	1	16	0.156448	0.276651	HORVU.MOREX.r3.3HG0278120.1	http://amigo.geneontology.org/amigo/term/GO:0008420
yellow	protein sumoylation	Gene Ontology	GO:0016925	1	16	0.156448	0.276651	HORVU.MOREX.r3.3HG0330990.1	http://amigo.geneontology.org/amigo/term/GO:0016925
yellow	glucose metabolic process	Gene Ontology	GO:0006006	1	16	0.156448	0.276651	HORVU.MOREX.r3.4HG0345990.1	http://amigo.geneontology.org/amigo/term/GO:0006006
yellow	plant organ development	Gene Ontology	GO:0099402	1	16	0.156448	0.276651	HORVU.MOREX.r3.2HG0172510.1	http://amigo.geneontology.org/amigo/term/GO:0099402
yellow	plasmodesmata-mediated intercellular transport	Gene Ontology	GO:0010497	1	16	0.156448	0.276651	HORVU.MOREX.r3.3HG0297660.1	http://amigo.geneontology.org/amigo/term/GO:0010497
yellow	nuclear chromosome, telomeric region	Gene Ontology	GO:0000784	1	16	0.156448	0.276651	HORVU.MOREX.r3.2HG0164770.1	http://amigo.geneontology.org/amigo/term/GO:0000784
yellow	ubiquinone biosynthetic process	Gene Ontology	GO:0006744	1	16	0.156448	0.276651	HORVU.MOREX.r3.3HG0326190.1	http://amigo.geneontology.org/amigo/term/GO:0006744
yellow	nitrate transmembrane transporter activity	Gene Ontology	GO:0015112	1	16	0.156448	0.276651	HORVU.MOREX.r3.4HG0393720.1	http://amigo.geneontology.org/amigo/term/GO:0015112
yellow	response to osmotic stress	Gene Ontology	GO:0006970	3	135	0.15915	0.280013	HORVU.MOREX.r3.6HG0585610.1|HORVU.MOREX.r3.6HG0598730.1|HORVU.MOREX.r3.5HG0438740.1	http://amigo.geneontology.org/amigo/term/GO:0006970
yellow	response to gibberellin	Gene Ontology	GO:0009739	2	70	0.161051	0.280013	HORVU.MOREX.r3.7HG0701420.1|HORVU.MOREX.r3.1HG0057970.1	http://amigo.geneontology.org/amigo/term/GO:0009739
yellow	starch catabolic process	Gene Ontology	GO:0005983	1	17	0.16485	0.280013	HORVU.MOREX.r3.3HG0249970.1	http://amigo.geneontology.org/amigo/term/GO:0005983
yellow	negative regulation of ethylene-activated signaling pathway	Gene Ontology	GO:0010105	1	17	0.16485	0.280013	HORVU.MOREX.r3.4HG0332630.1	http://amigo.geneontology.org/amigo/term/GO:0010105
yellow	long-day photoperiodism, flowering	Gene Ontology	GO:0048574	1	17	0.16485	0.280013	HORVU.MOREX.r3.7HG0699010.1	http://amigo.geneontology.org/amigo/term/GO:0048574
yellow	unsaturated fatty acid biosynthetic process	Gene Ontology	GO:0006636	1	17	0.16485	0.280013	HORVU.MOREX.r3.5HG0438740.1	http://amigo.geneontology.org/amigo/term/GO:0006636
yellow	isopeptidase activity	Gene Ontology	GO:0070122	1	17	0.16485	0.280013	HORVU.MOREX.r3.3HG0260960.1	http://amigo.geneontology.org/amigo/term/GO:0070122
yellow	nuclear body	Gene Ontology	GO:0016604	1	17	0.16485	0.280013	HORVU.MOREX.r3.2HG0172510.1	http://amigo.geneontology.org/amigo/term/GO:0016604
yellow	potassium:proton antiporter activity	Gene Ontology	GO:0015386	1	17	0.16485	0.280013	HORVU.MOREX.r3.1HG0021240.1	http://amigo.geneontology.org/amigo/term/GO:0015386
yellow	amino acid transport	Gene Ontology	GO:0006865	1	17	0.16485	0.280013	HORVU.MOREX.r3.3HG0270500.1	http://amigo.geneontology.org/amigo/term/GO:0006865
yellow	lipid transporter activity	Gene Ontology	GO:0005319	1	17	0.16485	0.280013	HORVU.MOREX.r3.6HG0578800.1	http://amigo.geneontology.org/amigo/term/GO:0005319
yellow	cytokinin metabolic process	Gene Ontology	GO:0009690	1	17	0.16485	0.280013	HORVU.MOREX.r3.5HG0457210.1	http://amigo.geneontology.org/amigo/term/GO:0009690
yellow	programmed cell death	Gene Ontology	GO:0012501	1	17	0.16485	0.280013	HORVU.MOREX.r3.7HG0729760.1	http://amigo.geneontology.org/amigo/term/GO:0012501
yellow	double-stranded RNA binding	Gene Ontology	GO:0003725	1	17	0.16485	0.280013	HORVU.MOREX.r3.4HG0398890.1	http://amigo.geneontology.org/amigo/term/GO:0003725
yellow	cellular response to phosphate starvation	Gene Ontology	GO:0016036	2	72	0.168082	0.283903	HORVU.MOREX.r3.4HG0379380.1|HORVU.MOREX.r3.3HG0330990.1	http://amigo.geneontology.org/amigo/term/GO:0016036
yellow	lipid binding	Gene Ontology	GO:0008289	2	72	0.168082	0.283903	HORVU.MOREX.r3.1HG0079990.1|HORVU.MOREX.r3.6HG0567370.1	http://amigo.geneontology.org/amigo/term/GO:0008289
yellow	auxin metabolic process	Gene Ontology	GO:0009850	1	18	0.173169	0.286084	HORVU.MOREX.r3.5HG0457210.1	http://amigo.geneontology.org/amigo/term/GO:0009850
yellow	metal ion transmembrane transporter activity	Gene Ontology	GO:0046873	1	18	0.173169	0.286084	HORVU.MOREX.r3.7HG0735680.1	http://amigo.geneontology.org/amigo/term/GO:0046873
yellow	cytoskeleton organization	Gene Ontology	GO:0007010	1	18	0.173169	0.286084	HORVU.MOREX.r3.7HG0706320.1	http://amigo.geneontology.org/amigo/term/GO:0007010
yellow	nitrogen compound metabolic process	Gene Ontology	GO:0006807	1	18	0.173169	0.286084	HORVU.MOREX.r3.5HG0527070.1	http://amigo.geneontology.org/amigo/term/GO:0006807
yellow	pollen maturation	Gene Ontology	GO:0010152	1	18	0.173169	0.286084	HORVU.MOREX.r3.2HG0172990.1	http://amigo.geneontology.org/amigo/term/GO:0010152
yellow	L-ascorbic acid biosynthetic process	Gene Ontology	GO:0019853	1	18	0.173169	0.286084	HORVU.MOREX.r3.4HG0345990.1	http://amigo.geneontology.org/amigo/term/GO:0019853
yellow	regulation of abscisic acid-activated signaling pathway	Gene Ontology	GO:0009787	1	18	0.173169	0.286084	HORVU.MOREX.r3.3HG0330990.1	http://amigo.geneontology.org/amigo/term/GO:0009787
yellow	integral component of mitochondrial outer membrane	Gene Ontology	GO:0031307	1	18	0.173169	0.286084	HORVU.MOREX.r3.2HG0158350.1	http://amigo.geneontology.org/amigo/term/GO:0031307
yellow	vesicle-mediated transport	Gene Ontology	GO:0016192	3	144	0.181066	0.292479	HORVU.MOREX.r3.7HG0717180.1|HORVU.MOREX.r3.5HG0463230.1|HORVU.MOREX.r3.1HG0042770.1	http://amigo.geneontology.org/amigo/term/GO:0016192
yellow	protein phosphatase inhibitor activity	Gene Ontology	GO:0004864	1	19	0.181405	0.292479	HORVU.MOREX.r3.3HG0251620.1	http://amigo.geneontology.org/amigo/term/GO:0004864
yellow	cytoplasmic vesicle	Gene Ontology	GO:0031410	1	19	0.181405	0.292479	HORVU.MOREX.r3.7HG0717180.1	http://amigo.geneontology.org/amigo/term/GO:0031410
yellow	positive regulation of gene expression	Gene Ontology	GO:0010628	1	19	0.181405	0.292479	HORVU.MOREX.r3.7HG0636370.1	http://amigo.geneontology.org/amigo/term/GO:0010628
yellow	phospholipase activity	Gene Ontology	GO:0004620	1	19	0.181405	0.292479	HORVU.MOREX.r3.2HG0190630.1	http://amigo.geneontology.org/amigo/term/GO:0004620
yellow	multivesicular body	Gene Ontology	GO:0005771	1	19	0.181405	0.292479	HORVU.MOREX.r3.1HG0042770.1	http://amigo.geneontology.org/amigo/term/GO:0005771
yellow	serine-type peptidase activity	Gene Ontology	GO:0008236	1	19	0.181405	0.292479	HORVU.MOREX.r3.1HG0049760.1	http://amigo.geneontology.org/amigo/term/GO:0008236
yellow	negative gravitropism	Gene Ontology	GO:0009959	1	19	0.181405	0.292479	HORVU.MOREX.r3.2HG0153790.1	http://amigo.geneontology.org/amigo/term/GO:0009959
yellow	phospholipid catabolic process	Gene Ontology	GO:0009395	1	19	0.181405	0.292479	HORVU.MOREX.r3.2HG0190630.1	http://amigo.geneontology.org/amigo/term/GO:0009395
yellow	regulation of flower development	Gene Ontology	GO:0009909	2	77	0.185875	0.296125	HORVU.MOREX.r3.5HG0446560.1|HORVU.MOREX.r3.7HG0751030.1	http://amigo.geneontology.org/amigo/term/GO:0009909
yellow	ubiquitin-dependent protein catabolic process	Gene Ontology	GO:0006511	5	299	0.187602	0.296125	HORVU.MOREX.r3.6HG0592780.1|HORVU.MOREX.r3.6HG0560010.1|HORVU.MOREX.r3.7HG0729460.1|HORVU.MOREX.r3.7HG0733020.1|HORVU.MOREX.r3.7HG0734430.1	http://amigo.geneontology.org/amigo/term/GO:0006511
yellow	response to nematode	Gene Ontology	GO:0009624	2	78	0.189465	0.296125	HORVU.MOREX.r3.2HG0160920.1|HORVU.MOREX.r3.2HG0160870.1	http://amigo.geneontology.org/amigo/term/GO:0009624
yellow	gametophyte development	Gene Ontology	GO:0048229	1	20	0.18956	0.296125	HORVU.MOREX.r3.3HG0249970.1	http://amigo.geneontology.org/amigo/term/GO:0048229
yellow	manganese ion transmembrane transporter activity	Gene Ontology	GO:0005384	1	20	0.18956	0.296125	HORVU.MOREX.r3.7HG0735680.1	http://amigo.geneontology.org/amigo/term/GO:0005384
yellow	regulation of unidimensional cell growth	Gene Ontology	GO:0051510	1	20	0.18956	0.296125	HORVU.MOREX.r3.2HG0172510.1	http://amigo.geneontology.org/amigo/term/GO:0051510
yellow	modification-dependent protein catabolic process	Gene Ontology	GO:0019941	1	20	0.18956	0.296125	HORVU.MOREX.r3.7HG0733020.1	http://amigo.geneontology.org/amigo/term/GO:0019941
yellow	potassium ion transport	Gene Ontology	GO:0006813	1	20	0.18956	0.296125	HORVU.MOREX.r3.7HG0708710.1	http://amigo.geneontology.org/amigo/term/GO:0006813
yellow	single-stranded RNA binding	Gene Ontology	GO:0003727	1	20	0.18956	0.296125	HORVU.MOREX.r3.4HG0382250.1	http://amigo.geneontology.org/amigo/term/GO:0003727
yellow	sterol binding	Gene Ontology	GO:0032934	1	20	0.18956	0.296125	HORVU.MOREX.r3.2HG0152370.1	http://amigo.geneontology.org/amigo/term/GO:0032934
yellow	galactose metabolic process	Gene Ontology	GO:0006012	1	20	0.18956	0.296125	HORVU.MOREX.r3.1HG0095170.1	http://amigo.geneontology.org/amigo/term/GO:0006012
yellow	iron ion transmembrane transporter activity	Gene Ontology	GO:0005381	1	20	0.18956	0.296125	HORVU.MOREX.r3.7HG0735680.1	http://amigo.geneontology.org/amigo/term/GO:0005381
yellow	endoplasmic reticulum	Gene Ontology	GO:0005783	10	722	0.196741	0.303239	HORVU.MOREX.r3.3HG0321570.1|HORVU.MOREX.r3.1HG0048010.1|HORVU.MOREX.r3.2HG0209180.1|HORVU.MOREX.r3.6HG0567370.1|HORVU.MOREX.r3.3HG0290100.1|HORVU.MOREX.r3.3HG0230860.1|HORVU.MOREX.r3.3HG0270500.1|HORVU.MOREX.r3.4HG0343470.1|HORVU.MOREX.r3.5HG0458980.1|HORVU.MOREX.r3.1HG0002160.1	http://amigo.geneontology.org/amigo/term/GO:0005783
yellow	defense response	Gene Ontology	GO:0006952	4	226	0.19734	0.303239	HORVU.MOREX.r3.7HG0729760.1|HORVU.MOREX.r3.5HG0502300.1|HORVU.MOREX.r3.4HG0344990.1|HORVU.MOREX.r3.3HG0312780.1	http://amigo.geneontology.org/amigo/term/GO:0006952
yellow	seed coat development	Gene Ontology	GO:0010214	1	21	0.197633	0.303239	HORVU.MOREX.r3.3HG0299570.1	http://amigo.geneontology.org/amigo/term/GO:0010214
yellow	microsporogenesis	Gene Ontology	GO:0009556	1	21	0.197633	0.303239	HORVU.MOREX.r3.2HG0172990.1	http://amigo.geneontology.org/amigo/term/GO:0009556
yellow	beta-galactosidase activity	Gene Ontology	GO:0004565	1	21	0.197633	0.303239	HORVU.MOREX.r3.3HG0321560.1	http://amigo.geneontology.org/amigo/term/GO:0004565
yellow	protein histidine kinase binding	Gene Ontology	GO:0043424	1	21	0.197633	0.303239	HORVU.MOREX.r3.4HG0410090.1	http://amigo.geneontology.org/amigo/term/GO:0043424
yellow	positive regulation of transcription elongation from RNA polymerase II promoter	Gene Ontology	GO:0032968	1	21	0.197633	0.303239	HORVU.MOREX.r3.7HG0666350.1	http://amigo.geneontology.org/amigo/term/GO:0032968
yellow	protein polyubiquitination	Gene Ontology	GO:0000209	2	81	0.200291	0.306537	HORVU.MOREX.r3.6HG0592780.1|HORVU.MOREX.r3.2HG0131580.1	http://amigo.geneontology.org/amigo/term/GO:0000209
yellow	integral component of membrane	Gene Ontology	GO:0016021	3	152	0.201182	0.307121	HORVU.MOREX.r3.1HG0024090.1|HORVU.MOREX.r3.5HG0511450.1|HORVU.MOREX.r3.3HG0326190.1	http://amigo.geneontology.org/amigo/term/GO:0016021
yellow	peptidyl-serine phosphorylation	Gene Ontology	GO:0018105	2	82	0.203916	0.307674	HORVU.MOREX.r3.6HG0580660.1|HORVU.MOREX.r3.2HG0151360.1	http://amigo.geneontology.org/amigo/term/GO:0018105
yellow	lipid droplet	Gene Ontology	GO:0005811	1	22	0.205626	0.307674	HORVU.MOREX.r3.1HG0030720.1	http://amigo.geneontology.org/amigo/term/GO:0005811
yellow	vacuole organization	Gene Ontology	GO:0007033	1	22	0.205626	0.307674	HORVU.MOREX.r3.4HG0405560.1	http://amigo.geneontology.org/amigo/term/GO:0007033
yellow	zinc ion transmembrane transport	Gene Ontology	GO:0071577	1	22	0.205626	0.307674	HORVU.MOREX.r3.7HG0717180.1	http://amigo.geneontology.org/amigo/term/GO:0071577
yellow	regulation of intracellular pH	Gene Ontology	GO:0051453	1	22	0.205626	0.307674	HORVU.MOREX.r3.1HG0021240.1	http://amigo.geneontology.org/amigo/term/GO:0051453
yellow	sucrose metabolic process	Gene Ontology	GO:0005985	1	22	0.205626	0.307674	HORVU.MOREX.r3.5HG0438740.1	http://amigo.geneontology.org/amigo/term/GO:0005985
yellow	regulation of meristem structural organization	Gene Ontology	GO:0009934	1	22	0.205626	0.307674	HORVU.MOREX.r3.3HG0249970.1	http://amigo.geneontology.org/amigo/term/GO:0009934
yellow	chloroplast fission	Gene Ontology	GO:0010020	1	22	0.205626	0.307674	HORVU.MOREX.r3.4HG0371400.1	http://amigo.geneontology.org/amigo/term/GO:0010020
yellow	response to cold	Gene Ontology	GO:0009409	5	310	0.206583	0.30834	HORVU.MOREX.r3.1HG0052690.1|HORVU.MOREX.r3.1HG0030720.1|HORVU.MOREX.r3.2HG0168640.1|HORVU.MOREX.r3.5HG0446560.1|HORVU.MOREX.r3.7HG0699010.1	http://amigo.geneontology.org/amigo/term/GO:0009409
yellow	antiporter activity	Gene Ontology	GO:0015297	2	83	0.207548	0.309017	HORVU.MOREX.r3.2HG0160920.1|HORVU.MOREX.r3.2HG0160870.1	http://amigo.geneontology.org/amigo/term/GO:0015297
yellow	seedling development	Gene Ontology	GO:0090351	1	23	0.21354	0.313296	HORVU.MOREX.r3.7HG0696450.1	http://amigo.geneontology.org/amigo/term/GO:0090351
yellow	regulation of secondary cell wall biogenesis	Gene Ontology	GO:2000652	1	23	0.21354	0.313296	HORVU.MOREX.r3.2HG0172510.1	http://amigo.geneontology.org/amigo/term/GO:2000652
yellow	negative regulation of seed germination	Gene Ontology	GO:0010187	1	23	0.21354	0.313296	HORVU.MOREX.r3.2HG0153790.1	http://amigo.geneontology.org/amigo/term/GO:0010187
yellow	response to freezing	Gene Ontology	GO:0050826	1	23	0.21354	0.313296	HORVU.MOREX.r3.3HG0330990.1	http://amigo.geneontology.org/amigo/term/GO:0050826
yellow	lipid storage	Gene Ontology	GO:0019915	1	23	0.21354	0.313296	HORVU.MOREX.r3.6HG0598730.1	http://amigo.geneontology.org/amigo/term/GO:0019915
yellow	flavonoid biosynthetic process	Gene Ontology	GO:0009813	1	23	0.21354	0.313296	HORVU.MOREX.r3.3HG0299570.1	http://amigo.geneontology.org/amigo/term/GO:0009813
yellow	retrograde vesicle-mediated transport, Golgi to endoplasmic reticulum	Gene Ontology	GO:0006890	1	24	0.221376	0.322438	HORVU.MOREX.r3.3HG0230860.1	http://amigo.geneontology.org/amigo/term/GO:0006890
yellow	heat shock protein binding	Gene Ontology	GO:0031072	1	24	0.221376	0.322438	HORVU.MOREX.r3.4HG0395600.1	http://amigo.geneontology.org/amigo/term/GO:0031072
yellow	N,N-dimethylaniline monooxygenase activity	Gene Ontology	GO:0004499	1	24	0.221376	0.322438	HORVU.MOREX.r3.1HG0056290.1	http://amigo.geneontology.org/amigo/term/GO:0004499
yellow	endosome membrane	Gene Ontology	GO:0010008	1	25	0.229133	0.328188	HORVU.MOREX.r3.6HG0624570.1	http://amigo.geneontology.org/amigo/term/GO:0010008
yellow	phospholipid binding	Gene Ontology	GO:0005543	1	25	0.229133	0.328188	HORVU.MOREX.r3.3HG0302730.1	http://amigo.geneontology.org/amigo/term/GO:0005543
yellow	transcription regulator complex	Gene Ontology	GO:0005667	1	25	0.229133	0.328188	HORVU.MOREX.r3.6HG0585610.1	http://amigo.geneontology.org/amigo/term/GO:0005667
yellow	zinc ion transmembrane transporter activity	Gene Ontology	GO:0005385	1	25	0.229133	0.328188	HORVU.MOREX.r3.7HG0717180.1	http://amigo.geneontology.org/amigo/term/GO:0005385
yellow	response to other organism	Gene Ontology	GO:0051707	1	25	0.229133	0.328188	HORVU.MOREX.r3.7HG0751030.1	http://amigo.geneontology.org/amigo/term/GO:0051707
yellow	ATP-dependent peptidase activity	Gene Ontology	GO:0004176	1	25	0.229133	0.328188	HORVU.MOREX.r3.3HG0267220.1	http://amigo.geneontology.org/amigo/term/GO:0004176
yellow	gibberellin biosynthetic process	Gene Ontology	GO:0009686	1	25	0.229133	0.328188	HORVU.MOREX.r3.4HG0332630.1	http://amigo.geneontology.org/amigo/term/GO:0009686
yellow	response to auxin	Gene Ontology	GO:0009733	4	242	0.230559	0.329448	HORVU.MOREX.r3.1HG0052690.1|HORVU.MOREX.r3.3HG0270500.1|HORVU.MOREX.r3.7HG0701420.1|HORVU.MOREX.r3.1HG0057970.1	http://amigo.geneontology.org/amigo/term/GO:0009733
yellow	defense response to bacterium	Gene Ontology	GO:0042742	5	324	0.2316	0.330153	HORVU.MOREX.r3.1HG0053770.1|HORVU.MOREX.r3.6HG0559410.1|HORVU.MOREX.r3.5HG0438750.1|HORVU.MOREX.r3.5HG0438740.1|HORVU.MOREX.r3.7HG0729760.1	http://amigo.geneontology.org/amigo/term/GO:0042742
yellow	meristem maintenance	Gene Ontology	GO:0010073	1	26	0.236813	0.33209	HORVU.MOREX.r3.3HG0267220.1	http://amigo.geneontology.org/amigo/term/GO:0010073
yellow	tRNA binding	Gene Ontology	GO:0000049	1	26	0.236813	0.33209	HORVU.MOREX.r3.4HG0398890.1	http://amigo.geneontology.org/amigo/term/GO:0000049
yellow	positive regulation of proteasomal ubiquitin-dependent protein catabolic process	Gene Ontology	GO:0032436	1	26	0.236813	0.33209	HORVU.MOREX.r3.6HG0592780.1	http://amigo.geneontology.org/amigo/term/GO:0032436
yellow	protein tag	Gene Ontology	GO:0031386	1	26	0.236813	0.33209	HORVU.MOREX.r3.7HG0733020.1	http://amigo.geneontology.org/amigo/term/GO:0031386
yellow	floral organ abscission	Gene Ontology	GO:0010227	1	26	0.236813	0.33209	HORVU.MOREX.r3.2HG0172990.1	http://amigo.geneontology.org/amigo/term/GO:0010227
yellow	negative regulation of defense response	Gene Ontology	GO:0031348	1	26	0.236813	0.33209	HORVU.MOREX.r3.4HG0410620.1	http://amigo.geneontology.org/amigo/term/GO:0031348
yellow	brassinosteroid biosynthetic process	Gene Ontology	GO:0016132	1	26	0.236813	0.33209	HORVU.MOREX.r3.3HG0270500.1	http://amigo.geneontology.org/amigo/term/GO:0016132
yellow	hormone-mediated signaling pathway	Gene Ontology	GO:0009755	1	27	0.244418	0.341958	HORVU.MOREX.r3.3HG0249970.1	http://amigo.geneontology.org/amigo/term/GO:0009755
yellow	DNA replication	Gene Ontology	GO:0006260	1	28	0.251946	0.350863	HORVU.MOREX.r3.3HG0248000.1	http://amigo.geneontology.org/amigo/term/GO:0006260
yellow	defense response, incompatible interaction	Gene Ontology	GO:0009814	1	28	0.251946	0.350863	HORVU.MOREX.r3.5HG0502300.1	http://amigo.geneontology.org/amigo/term/GO:0009814
yellow	flower development	Gene Ontology	GO:0009908	2	97	0.258899	0.359582	HORVU.MOREX.r3.6HG0560010.1|HORVU.MOREX.r3.7HG0729460.1	http://amigo.geneontology.org/amigo/term/GO:0009908
yellow	cellular response to salt stress	Gene Ontology	GO:0071472	1	29	0.2594	0.359582	HORVU.MOREX.r3.3HG0330990.1	http://amigo.geneontology.org/amigo/term/GO:0071472
yellow	extracellular space	Gene Ontology	GO:0005615	2	98	0.262585	0.363162	HORVU.MOREX.r3.5HG0464620.1|HORVU.MOREX.r3.5HG0469390.1	http://amigo.geneontology.org/amigo/term/GO:0005615
yellow	FMN binding	Gene Ontology	GO:0010181	1	30	0.26678	0.366442	HORVU.MOREX.r3.5HG0467030.1	http://amigo.geneontology.org/amigo/term/GO:0010181
yellow	protein N-linked glycosylation	Gene Ontology	GO:0006487	1	30	0.26678	0.366442	HORVU.MOREX.r3.2HG0175570.1	http://amigo.geneontology.org/amigo/term/GO:0006487
yellow	Golgi organization	Gene Ontology	GO:0007030	1	30	0.26678	0.366442	HORVU.MOREX.r3.2HG0172990.1	http://amigo.geneontology.org/amigo/term/GO:0007030
yellow	serine-type endopeptidase activity	Gene Ontology	GO:0004252	2	100	0.269958	0.36974	HORVU.MOREX.r3.1HG0068380.1|HORVU.MOREX.r3.1HG0067370.1	http://amigo.geneontology.org/amigo/term/GO:0004252
yellow	pollen tube guidance	Gene Ontology	GO:0010183	1	31	0.274086	0.36974	HORVU.MOREX.r3.3HG0330990.1	http://amigo.geneontology.org/amigo/term/GO:0010183
yellow	endosperm development	Gene Ontology	GO:0009960	1	31	0.274086	0.36974	HORVU.MOREX.r3.4HG0382250.1	http://amigo.geneontology.org/amigo/term/GO:0009960
yellow	protein refolding	Gene Ontology	GO:0042026	1	31	0.274086	0.36974	HORVU.MOREX.r3.4HG0395600.1	http://amigo.geneontology.org/amigo/term/GO:0042026
yellow	calcium ion transport	Gene Ontology	GO:0006816	1	31	0.274086	0.36974	HORVU.MOREX.r3.7HG0708710.1	http://amigo.geneontology.org/amigo/term/GO:0006816
yellow	sugar mediated signaling pathway	Gene Ontology	GO:0010182	1	31	0.274086	0.36974	HORVU.MOREX.r3.4HG0332630.1	http://amigo.geneontology.org/amigo/term/GO:0010182
yellow	late endosome	Gene Ontology	GO:0005770	1	31	0.274086	0.36974	HORVU.MOREX.r3.6HG0624570.1	http://amigo.geneontology.org/amigo/term/GO:0005770
yellow	post-embryonic development	Gene Ontology	GO:0009791	1	31	0.274086	0.36974	HORVU.MOREX.r3.6HG0615100.1	http://amigo.geneontology.org/amigo/term/GO:0009791
yellow	transcription, DNA-templated	Gene Ontology	GO:0006351	2	102	0.277329	0.373279	HORVU.MOREX.r3.7HG0670830.1|HORVU.MOREX.r3.3HG0260410.1	http://amigo.geneontology.org/amigo/term/GO:0006351
yellow	ubiquitin conjugating enzyme binding	Gene Ontology	GO:0031624	1	32	0.28132	0.375301	HORVU.MOREX.r3.6HG0592780.1	http://amigo.geneontology.org/amigo/term/GO:0031624
yellow	damaged DNA binding	Gene Ontology	GO:0003684	1	32	0.28132	0.375301	HORVU.MOREX.r3.2HG0164770.1	http://amigo.geneontology.org/amigo/term/GO:0003684
yellow	cell plate	Gene Ontology	GO:0009504	1	32	0.28132	0.375301	HORVU.MOREX.r3.5HG0532560.1	http://amigo.geneontology.org/amigo/term/GO:0009504
yellow	protein transport	Gene Ontology	GO:0015031	1	32	0.28132	0.375301	HORVU.MOREX.r3.1HG0042770.1	http://amigo.geneontology.org/amigo/term/GO:0015031
yellow	cytosolic small ribosomal subunit	Gene Ontology	GO:0022627	2	105	0.288375	0.380645	HORVU.MOREX.r3.3HG0312780.1|HORVU.MOREX.r3.4HG0344990.1	http://amigo.geneontology.org/amigo/term/GO:0022627
yellow	sodium:proton antiporter activity	Gene Ontology	GO:0015385	1	33	0.288482	0.380645	HORVU.MOREX.r3.1HG0021240.1	http://amigo.geneontology.org/amigo/term/GO:0015385
yellow	lysosome	Gene Ontology	GO:0005764	1	33	0.288482	0.380645	HORVU.MOREX.r3.5HG0469390.1	http://amigo.geneontology.org/amigo/term/GO:0005764
yellow	potassium ion transmembrane transport	Gene Ontology	GO:0071805	1	33	0.288482	0.380645	HORVU.MOREX.r3.1HG0021240.1	http://amigo.geneontology.org/amigo/term/GO:0071805
yellow	nucleotide-excision repair	Gene Ontology	GO:0006289	1	33	0.288482	0.380645	HORVU.MOREX.r3.3HG0248000.1	http://amigo.geneontology.org/amigo/term/GO:0006289
yellow	transcription coregulator activity	Gene Ontology	GO:0003712	1	34	0.295573	0.385985	HORVU.MOREX.r3.3HG0258850.1	http://amigo.geneontology.org/amigo/term/GO:0003712
yellow	cell surface receptor signaling pathway	Gene Ontology	GO:0007166	1	34	0.295573	0.385985	HORVU.MOREX.r3.5HG0427450.1	http://amigo.geneontology.org/amigo/term/GO:0007166
yellow	exocyst	Gene Ontology	GO:0000145	1	34	0.295573	0.385985	HORVU.MOREX.r3.3HG0290960.1	http://amigo.geneontology.org/amigo/term/GO:0000145
yellow	response to brassinosteroid	Gene Ontology	GO:0009741	1	34	0.295573	0.385985	HORVU.MOREX.r3.3HG0270500.1	http://amigo.geneontology.org/amigo/term/GO:0009741
yellow	RNA polymerase II cis-regulatory region sequence-specific DNA binding	Gene Ontology	GO:0000978	2	107	0.29573	0.385985	HORVU.MOREX.r3.6HG0585610.1|HORVU.MOREX.r3.6HG0568300.1	http://amigo.geneontology.org/amigo/term/GO:0000978
yellow	xylem development	Gene Ontology	GO:0010089	1	35	0.302593	0.39409	HORVU.MOREX.r3.7HG0684820.1	http://amigo.geneontology.org/amigo/term/GO:0010089
yellow	protein homodimerization activity	Gene Ontology	GO:0042803	3	191	0.304596	0.395843	HORVU.MOREX.r3.3HG0239050.1|HORVU.MOREX.r3.2HG0172510.1|HORVU.MOREX.r3.2HG0121000.1	http://amigo.geneontology.org/amigo/term/GO:0042803
yellow	actin binding	Gene Ontology	GO:0003779	1	36	0.309544	0.399689	HORVU.MOREX.r3.6HG0623930.1	http://amigo.geneontology.org/amigo/term/GO:0003779
yellow	anther development	Gene Ontology	GO:0048653	1	36	0.309544	0.399689	HORVU.MOREX.r3.3HG0249970.1	http://amigo.geneontology.org/amigo/term/GO:0048653
yellow	fatty acid metabolic process	Gene Ontology	GO:0006631	1	36	0.309544	0.399689	HORVU.MOREX.r3.5HG0458980.1	http://amigo.geneontology.org/amigo/term/GO:0006631
yellow	plant-type vacuole membrane	Gene Ontology	GO:0009705	2	111	0.310402	0.399941	HORVU.MOREX.r3.4HG0393720.1|HORVU.MOREX.r3.4HG0356600.1	http://amigo.geneontology.org/amigo/term/GO:0009705
yellow	recognition of pollen	Gene Ontology	GO:0048544	1	37	0.316425	0.405967	HORVU.MOREX.r3.2HG0136480.1	http://amigo.geneontology.org/amigo/term/GO:0048544
yellow	plant-type cell wall biogenesis	Gene Ontology	GO:0009832	1	37	0.316425	0.405967	HORVU.MOREX.r3.7HG0706320.1	http://amigo.geneontology.org/amigo/term/GO:0009832
yellow	metal ion transport	Gene Ontology	GO:0030001	1	38	0.323239	0.411209	HORVU.MOREX.r3.7HG0735680.1	http://amigo.geneontology.org/amigo/term/GO:0030001
yellow	cyclin-dependent protein serine/threonine kinase regulator activity	Gene Ontology	GO:0016538	1	38	0.323239	0.411209	HORVU.MOREX.r3.5HG0493380.1	http://amigo.geneontology.org/amigo/term/GO:0016538
yellow	positive regulation of abscisic acid-activated signaling pathway	Gene Ontology	GO:0009789	1	38	0.323239	0.411209	HORVU.MOREX.r3.5HG0438740.1	http://amigo.geneontology.org/amigo/term/GO:0009789
yellow	chloroplast outer membrane	Gene Ontology	GO:0009707	1	38	0.323239	0.411209	HORVU.MOREX.r3.4HG0371400.1	http://amigo.geneontology.org/amigo/term/GO:0009707
yellow	response to light stimulus	Gene Ontology	GO:0009416	3	199	0.326318	0.414252	HORVU.MOREX.r3.6HG0585610.1|HORVU.MOREX.r3.2HG0172510.1|HORVU.MOREX.r3.6HG0568300.1	http://amigo.geneontology.org/amigo/term/GO:0009416
yellow	response to hypoxia	Gene Ontology	GO:0001666	1	39	0.329984	0.41715	HORVU.MOREX.r3.4HG0332630.1	http://amigo.geneontology.org/amigo/term/GO:0001666
yellow	polysaccharide binding	Gene Ontology	GO:0030247	1	39	0.329984	0.41715	HORVU.MOREX.r3.5HG0427450.1	http://amigo.geneontology.org/amigo/term/GO:0030247
yellow	electron transfer activity	Gene Ontology	GO:0009055	2	118	0.335915	0.423759	HORVU.MOREX.r3.5HG0530130.1|HORVU.MOREX.r3.1HG0052290.1	http://amigo.geneontology.org/amigo/term/GO:0009055
yellow	protein serine/threonine/tyrosine kinase activity	Gene Ontology	GO:0004712	1	41	0.343275	0.42856	HORVU.MOREX.r3.4HG0332630.1	http://amigo.geneontology.org/amigo/term/GO:0004712
yellow	cellulose biosynthetic process	Gene Ontology	GO:0030244	1	41	0.343275	0.42856	HORVU.MOREX.r3.3HG0299570.1	http://amigo.geneontology.org/amigo/term/GO:0030244
yellow	gibberellic acid mediated signaling pathway	Gene Ontology	GO:0009740	1	41	0.343275	0.42856	HORVU.MOREX.r3.2HG0153790.1	http://amigo.geneontology.org/amigo/term/GO:0009740
yellow	mediator complex	Gene Ontology	GO:0016592	1	41	0.343275	0.42856	HORVU.MOREX.r3.5HG0493380.1	http://amigo.geneontology.org/amigo/term/GO:0016592
yellow	sterol metabolic process	Gene Ontology	GO:0016125	1	41	0.343275	0.42856	HORVU.MOREX.r3.3HG0299570.1	http://amigo.geneontology.org/amigo/term/GO:0016125
yellow	phosphatase activity	Gene Ontology	GO:0016791	1	42	0.349821	0.433146	HORVU.MOREX.r3.3HG0278120.1	http://amigo.geneontology.org/amigo/term/GO:0016791
yellow	scopolin beta-glucosidase activity	Gene Ontology	GO:0102483	1	42	0.349821	0.433146	HORVU.MOREX.r3.5HG0495330.1	http://amigo.geneontology.org/amigo/term/GO:0102483
yellow	auxin-activated signaling pathway	Gene Ontology	GO:0009734	1	42	0.349821	0.433146	HORVU.MOREX.r3.7HG0670830.1	http://amigo.geneontology.org/amigo/term/GO:0009734
yellow	chlorophyll biosynthetic process	Gene Ontology	GO:0015995	1	42	0.349821	0.433146	HORVU.MOREX.r3.2HG0153790.1	http://amigo.geneontology.org/amigo/term/GO:0015995
yellow	unidimensional cell growth	Gene Ontology	GO:0009826	2	123	0.353969	0.436489	HORVU.MOREX.r3.3HG0330990.1|HORVU.MOREX.r3.7HG0706320.1	http://amigo.geneontology.org/amigo/term/GO:0009826
yellow	GTP binding	Gene Ontology	GO:0005525	2	123	0.353969	0.436489	HORVU.MOREX.r3.5HG0463230.1|HORVU.MOREX.r3.7HG0639080.1	http://amigo.geneontology.org/amigo/term/GO:0005525
yellow	heat acclimation	Gene Ontology	GO:0010286	1	43	0.356302	0.436687	HORVU.MOREX.r3.3HG0330990.1	http://amigo.geneontology.org/amigo/term/GO:0010286
yellow	SNARE complex	Gene Ontology	GO:0031201	1	43	0.356302	0.436687	HORVU.MOREX.r3.3HG0230860.1	http://amigo.geneontology.org/amigo/term/GO:0031201
yellow	chaperone cofactor-dependent protein refolding	Gene Ontology	GO:0051085	1	43	0.356302	0.436687	HORVU.MOREX.r3.4HG0395600.1	http://amigo.geneontology.org/amigo/term/GO:0051085
yellow	nucleolus	Gene Ontology	GO:0005730	5	391	0.359768	0.440041	HORVU.MOREX.r3.2HG0163390.1|HORVU.MOREX.r3.7HG0670830.1|HORVU.MOREX.r3.2HG0185030.1|HORVU.MOREX.r3.7HG0666350.1|HORVU.MOREX.r3.1HG0011380.1	http://amigo.geneontology.org/amigo/term/GO:0005730
yellow	SNAP receptor activity	Gene Ontology	GO:0005484	1	44	0.362719	0.441858	HORVU.MOREX.r3.3HG0230860.1	http://amigo.geneontology.org/amigo/term/GO:0005484
yellow	exocytosis	Gene Ontology	GO:0006887	1	44	0.362719	0.441858	HORVU.MOREX.r3.3HG0290960.1	http://amigo.geneontology.org/amigo/term/GO:0006887
yellow	sequence-specific DNA binding	Gene Ontology	GO:0043565	6	487	0.367692	0.442446	HORVU.MOREX.r3.6HG0585610.1|HORVU.MOREX.r3.3HG0260410.1|HORVU.MOREX.r3.2HG0170810.1|HORVU.MOREX.r3.7HG0636370.1|HORVU.MOREX.r3.5HG0443920.1|HORVU.MOREX.r3.3HG0299100.1	http://amigo.geneontology.org/amigo/term/GO:0043565
yellow	defense response to fungus, incompatible interaction	Gene Ontology	GO:0009817	1	45	0.369072	0.442446	HORVU.MOREX.r3.4HG0410620.1	http://amigo.geneontology.org/amigo/term/GO:0009817
yellow	negative regulation of abscisic acid-activated signaling pathway	Gene Ontology	GO:0009788	1	45	0.369072	0.442446	HORVU.MOREX.r3.6HG0585610.1	http://amigo.geneontology.org/amigo/term/GO:0009788
yellow	response to high light intensity	Gene Ontology	GO:0009644	1	45	0.369072	0.442446	HORVU.MOREX.r3.2HG0172510.1	http://amigo.geneontology.org/amigo/term/GO:0009644
yellow	dephosphorylation	Gene Ontology	GO:0016311	1	45	0.369072	0.442446	HORVU.MOREX.r3.7HG0706320.1	http://amigo.geneontology.org/amigo/term/GO:0016311
yellow	photoperiodism, flowering	Gene Ontology	GO:0048573	1	45	0.369072	0.442446	HORVU.MOREX.r3.7HG0636370.1	http://amigo.geneontology.org/amigo/term/GO:0048573
yellow	proteolysis involved in cellular protein catabolic process	Gene Ontology	GO:0051603	1	45	0.369072	0.442446	HORVU.MOREX.r3.5HG0469390.1	http://amigo.geneontology.org/amigo/term/GO:0051603
yellow	metalloendopeptidase activity	Gene Ontology	GO:0004222	1	45	0.369072	0.442446	HORVU.MOREX.r3.3HG0267220.1	http://amigo.geneontology.org/amigo/term/GO:0004222
yellow	calmodulin-dependent protein kinase activity	Gene Ontology	GO:0004683	1	46	0.375362	0.449094	HORVU.MOREX.r3.2HG0151360.1	http://amigo.geneontology.org/amigo/term/GO:0004683
yellow	systemic acquired resistance	Gene Ontology	GO:0009627	1	47	0.38159	0.45474	HORVU.MOREX.r3.3HG0260410.1	http://amigo.geneontology.org/amigo/term/GO:0009627
yellow	cytokinesis by cell plate formation	Gene Ontology	GO:0000911	1	47	0.38159	0.45474	HORVU.MOREX.r3.5HG0532560.1	http://amigo.geneontology.org/amigo/term/GO:0000911
yellow	chloroplast envelope	Gene Ontology	GO:0009941	6	496	0.383607	0.456243	HORVU.MOREX.r3.3HG0312780.1|HORVU.MOREX.r3.4HG0344990.1|HORVU.MOREX.r3.6HG0593040.1|HORVU.MOREX.r3.4HG0386020.1|HORVU.MOREX.r3.1HG0030720.1|HORVU.MOREX.r3.5HG0479640.1	http://amigo.geneontology.org/amigo/term/GO:0009941
yellow	ubiquitin binding	Gene Ontology	GO:0043130	1	48	0.387755	0.459364	HORVU.MOREX.r3.6HG0590780.1	http://amigo.geneontology.org/amigo/term/GO:0043130
yellow	negative regulation of flower development	Gene Ontology	GO:0009910	1	48	0.387755	0.459364	HORVU.MOREX.r3.3HG0330990.1	http://amigo.geneontology.org/amigo/term/GO:0009910
yellow	mitochondrion	Gene Ontology	GO:0005739	42	3973	0.390229	0.461388	HORVU.MOREX.r3.6HG0581990.1|HORVU.MOREX.r3.2HG0172990.1|HORVU.MOREX.r3.5HG0439460.1|HORVU.MOREX.r3.2HG0116800.1|HORVU.MOREX.r3.6HG0580660.1|HORVU.MOREX.r3.3HG0270500.1|HORVU.MOREX.r3.2HG0141620.1|HORVU.MOREX.r3.4HG0336680.1|HORVU.MOREX.r3.7HG0717180.1|HORVU.MOREX.r3.7HG0742720.1|HORVU.MOREX.r3.2HG0153480.1|HORVU.MOREX.r3.3HG0312780.1|HORVU.MOREX.r3.4HG0388310.1|HORVU.MOREX.r3.4HG0385940.1|HORVU.M…	http://amigo.geneontology.org/amigo/term/GO:0005739
yellow	cobalt ion binding	Gene Ontology	GO:0050897	1	49	0.393859	0.462057	HORVU.MOREX.r3.2HG0209180.1	http://amigo.geneontology.org/amigo/term/GO:0050897
yellow	ubiquitin conjugating enzyme activity	Gene Ontology	GO:0061631	1	49	0.393859	0.462057	HORVU.MOREX.r3.2HG0131580.1	http://amigo.geneontology.org/amigo/term/GO:0061631
yellow	Golgi medial cisterna	Gene Ontology	GO:0005797	1	49	0.393859	0.462057	HORVU.MOREX.r3.1HG0056780.1	http://amigo.geneontology.org/amigo/term/GO:0005797
yellow	thiol-dependent ubiquitin-specific protease activity	Gene Ontology	GO:0004843	1	49	0.393859	0.462057	HORVU.MOREX.r3.3HG0260960.1	http://amigo.geneontology.org/amigo/term/GO:0004843
yellow	nuclear chromatin	Gene Ontology	GO:0000790	1	50	0.399903	0.466425	HORVU.MOREX.r3.6HG0585610.1	http://amigo.geneontology.org/amigo/term/GO:0000790
yellow	GTPase activator activity	Gene Ontology	GO:0005096	1	50	0.399903	0.466425	HORVU.MOREX.r3.3HG0296320.1	http://amigo.geneontology.org/amigo/term/GO:0005096
yellow	ubiquitin protein ligase binding	Gene Ontology	GO:0031625	1	50	0.399903	0.466425	HORVU.MOREX.r3.7HG0733020.1	http://amigo.geneontology.org/amigo/term/GO:0031625
yellow	manganese ion binding	Gene Ontology	GO:0030145	1	51	0.405887	0.468869	HORVU.MOREX.r3.4HG0386020.1	http://amigo.geneontology.org/amigo/term/GO:0030145
yellow	carbohydrate transmembrane transporter activity	Gene Ontology	GO:0015144	1	51	0.405887	0.468869	HORVU.MOREX.r3.2HG0101560.1	http://amigo.geneontology.org/amigo/term/GO:0015144
yellow	cold acclimation	Gene Ontology	GO:0009631	1	51	0.405887	0.468869	HORVU.MOREX.r3.3HG0299570.1	http://amigo.geneontology.org/amigo/term/GO:0009631
yellow	response to hydrogen peroxide	Gene Ontology	GO:0042542	1	51	0.405887	0.468869	HORVU.MOREX.r3.4HG0381060.1	http://amigo.geneontology.org/amigo/term/GO:0042542
yellow	UDP-glycosyltransferase activity	Gene Ontology	GO:0008194	1	51	0.405887	0.468869	HORVU.MOREX.r3.3HG0299570.1	http://amigo.geneontology.org/amigo/term/GO:0008194
yellow	carbohydrate metabolic process	Gene Ontology	GO:0005975	4	323	0.410356	0.473125	HORVU.MOREX.r3.3HG0299570.1|HORVU.MOREX.r3.1HG0030720.1|HORVU.MOREX.r3.5HG0495330.1|HORVU.MOREX.r3.3HG0321560.1	http://amigo.geneontology.org/amigo/term/GO:0005975
yellow	cellular response to DNA damage stimulus	Gene Ontology	GO:0006974	1	52	0.411811	0.473897	HORVU.MOREX.r3.3HG0297660.1	http://amigo.geneontology.org/amigo/term/GO:0006974
yellow	phloem or xylem histogenesis	Gene Ontology	GO:0010087	1	53	0.417676	0.47791	HORVU.MOREX.r3.3HG0270500.1	http://amigo.geneontology.org/amigo/term/GO:0010087
yellow	transmembrane receptor protein serine/threonine kinase activity	Gene Ontology	GO:0004675	1	53	0.417676	0.47791	HORVU.MOREX.r3.2HG0172990.1	http://amigo.geneontology.org/amigo/term/GO:0004675
yellow	lateral root formation	Gene Ontology	GO:0010311	1	53	0.417676	0.47791	HORVU.MOREX.r3.6HG0615100.1	http://amigo.geneontology.org/amigo/term/GO:0010311
yellow	calcium ion binding	Gene Ontology	GO:0005509	3	234	0.420468	0.480194	HORVU.MOREX.r3.5HG0427450.1|HORVU.MOREX.r3.7HG0720800.1|HORVU.MOREX.r3.2HG0151360.1	http://amigo.geneontology.org/amigo/term/GO:0005509
yellow	RNA binding	Gene Ontology	GO:0003723	5	423	0.422576	0.480904	HORVU.MOREX.r3.1HG0095170.1|HORVU.MOREX.r3.3HG0312780.1|HORVU.MOREX.r3.7HG0634720.1|HORVU.MOREX.r3.4HG0344990.1|HORVU.MOREX.r3.1HG0011380.1	http://amigo.geneontology.org/amigo/term/GO:0003723
yellow	hyperosmotic salinity response	Gene Ontology	GO:0042538	1	54	0.423483	0.480904	HORVU.MOREX.r3.5HG0508270.1	http://amigo.geneontology.org/amigo/term/GO:0042538
yellow	pollen tube	Gene Ontology	GO:0090406	1	54	0.423483	0.480904	HORVU.MOREX.r3.2HG0168640.1	http://amigo.geneontology.org/amigo/term/GO:0090406
yellow	pollen germination	Gene Ontology	GO:0009846	1	55	0.429232	0.486516	HORVU.MOREX.r3.6HG0624570.1	http://amigo.geneontology.org/amigo/term/GO:0009846
yellow	NADP binding	Gene Ontology	GO:0050661	1	56	0.434924	0.492043	HORVU.MOREX.r3.1HG0056290.1	http://amigo.geneontology.org/amigo/term/GO:0050661
yellow	ubiquitin ligase complex	Gene Ontology	GO:0000151	1	57	0.440559	0.497207	HORVU.MOREX.r3.6HG0592780.1	http://amigo.geneontology.org/amigo/term/GO:0000151
yellow	secretory vesicle	Gene Ontology	GO:0099503	2	148	0.441137	0.497207	HORVU.MOREX.r3.2HG0152370.1|HORVU.MOREX.r3.1HG0018190.1	http://amigo.geneontology.org/amigo/term/GO:0099503
yellow	positive regulation of transcription by RNA polymerase II	Gene Ontology	GO:0045944	2	149	0.444494	0.500056	HORVU.MOREX.r3.5HG0493380.1|HORVU.MOREX.r3.7HG0636370.1	http://amigo.geneontology.org/amigo/term/GO:0045944
yellow	brassinosteroid mediated signaling pathway	Gene Ontology	GO:0009742	1	58	0.446138	0.500971	HORVU.MOREX.r3.2HG0172990.1	http://amigo.geneontology.org/amigo/term/GO:0009742
yellow	ubiquitin protein ligase activity	Gene Ontology	GO:0061630	2	151	0.451174	0.505684	HORVU.MOREX.r3.6HG0592780.1|HORVU.MOREX.r3.1HG0025520.1	http://amigo.geneontology.org/amigo/term/GO:0061630
yellow	response to heat	Gene Ontology	GO:0009408	2	152	0.454497	0.508463	HORVU.MOREX.r3.2HG0168640.1|HORVU.MOREX.r3.4HG0395600.1	http://amigo.geneontology.org/amigo/term/GO:0009408
yellow	protein deubiquitination	Gene Ontology	GO:0016579	1	61	0.462546	0.516509	HORVU.MOREX.r3.3HG0260960.1	http://amigo.geneontology.org/amigo/term/GO:0016579
yellow	anchored component of plasma membrane	Gene Ontology	GO:0046658	2	157	0.470936	0.524907	HORVU.MOREX.r3.3HG0254030.1|HORVU.MOREX.r3.3HG0314770.1	http://amigo.geneontology.org/amigo/term/GO:0046658
yellow	cysteine-type endopeptidase activity	Gene Ontology	GO:0004197	1	63	0.473214	0.526472	HORVU.MOREX.r3.5HG0469390.1	http://amigo.geneontology.org/amigo/term/GO:0004197
yellow	metal ion binding	Gene Ontology	GO:0046872	1	64	0.478468	0.529388	HORVU.MOREX.r3.3HG0260410.1	http://amigo.geneontology.org/amigo/term/GO:0046872
yellow	double-strand break repair via homologous recombination	Gene Ontology	GO:0000724	1	64	0.478468	0.529388	HORVU.MOREX.r3.3HG0248000.1	http://amigo.geneontology.org/amigo/term/GO:0000724
yellow	vesicle	Gene Ontology	GO:0031982	1	64	0.478468	0.529388	HORVU.MOREX.r3.4HG0399320.1	http://amigo.geneontology.org/amigo/term/GO:0031982
yellow	lipid transport	Gene Ontology	GO:0006869	1	65	0.483671	0.534164	HORVU.MOREX.r3.6HG0578800.1	http://amigo.geneontology.org/amigo/term/GO:0006869
yellow	histone binding	Gene Ontology	GO:0042393	1	66	0.488821	0.538865	HORVU.MOREX.r3.4HG0347490.1	http://amigo.geneontology.org/amigo/term/GO:0042393
yellow	mRNA binding	Gene Ontology	GO:0003729	9	855	0.492304	0.541714	HORVU.MOREX.r3.3HG0312780.1|HORVU.MOREX.r3.7HG0634720.1|HORVU.MOREX.r3.4HG0344990.1|HORVU.MOREX.r3.5HG0463230.1|HORVU.MOREX.r3.7HG0670830.1|HORVU.MOREX.r3.5HG0467030.1|HORVU.MOREX.r3.2HG0185030.1|HORVU.MOREX.r3.7HG0733020.1|HORVU.MOREX.r3.4HG0405080.1	http://amigo.geneontology.org/amigo/term/GO:0003729
yellow	cell redox homeostasis	Gene Ontology	GO:0045454	1	69	0.503968	0.553538	HORVU.MOREX.r3.1HG0026030.1	http://amigo.geneontology.org/amigo/term/GO:0045454
yellow	carbohydrate binding	Gene Ontology	GO:0030246	1	70	0.508916	0.557957	HORVU.MOREX.r3.3HG0321560.1	http://amigo.geneontology.org/amigo/term/GO:0030246
yellow	intracellular protein transport	Gene Ontology	GO:0006886	2	171	0.51534	0.563975	HORVU.MOREX.r3.7HG0717180.1|HORVU.MOREX.r3.5HG0463230.1	http://amigo.geneontology.org/amigo/term/GO:0006886
yellow	single-stranded DNA binding	Gene Ontology	GO:0003697	1	73	0.523469	0.571833	HORVU.MOREX.r3.3HG0248000.1	http://amigo.geneontology.org/amigo/term/GO:0003697
yellow	apoplast	Gene Ontology	GO:0048046	3	275	0.524494	0.571916	HORVU.MOREX.r3.5HG0438750.1|HORVU.MOREX.r3.3HG0241380.1|HORVU.MOREX.r3.7HG0701390.1	http://amigo.geneontology.org/amigo/term/GO:0048046
yellow	catalytic activity	Gene Ontology	GO:0003824	1	74	0.528224	0.573908	HORVU.MOREX.r3.3HG0262020.1	http://amigo.geneontology.org/amigo/term/GO:0003824
yellow	rRNA processing	Gene Ontology	GO:0006364	1	74	0.528224	0.573908	HORVU.MOREX.r3.1HG0095170.1	http://amigo.geneontology.org/amigo/term/GO:0006364
yellow	positive regulation of transcription, DNA-templated	Gene Ontology	GO:0045893	3	277	0.52931	0.574054	HORVU.MOREX.r3.5HG0513000.1|HORVU.MOREX.r3.6HG0585610.1|HORVU.MOREX.r3.2HG0185030.1	http://amigo.geneontology.org/amigo/term/GO:0045893
yellow	Golgi apparatus	Gene Ontology	GO:0005794	11	1088	0.535532	0.578872	HORVU.MOREX.r3.6HG0624570.1|HORVU.MOREX.r3.4HG0410620.1|HORVU.MOREX.r3.5HG0463230.1|HORVU.MOREX.r3.2HG0175570.1|HORVU.MOREX.r3.1HG0048010.1|HORVU.MOREX.r3.1HG0056780.1|HORVU.MOREX.r3.4HG0393720.1|HORVU.MOREX.r3.4HG0410090.1|HORVU.MOREX.r3.7HG0706320.1|HORVU.MOREX.r3.5HG0532560.1|HORVU.MOREX.r3.1HG0094030.1	http://amigo.geneontology.org/amigo/term/GO:0005794
yellow	transferase activity, transferring acyl groups other than amino-acyl groups	Gene Ontology	GO:0016747	1	76	0.537592	0.578872	HORVU.MOREX.r3.3HG0270500.1	http://amigo.geneontology.org/amigo/term/GO:0016747
yellow	protein self-association	Gene Ontology	GO:0043621	1	76	0.537592	0.578872	HORVU.MOREX.r3.3HG0249970.1	http://amigo.geneontology.org/amigo/term/GO:0043621
yellow	embryo sac development	Gene Ontology	GO:0009553	1	76	0.537592	0.578872	HORVU.MOREX.r3.3HG0330990.1	http://amigo.geneontology.org/amigo/term/GO:0009553
yellow	GTPase activity	Gene Ontology	GO:0003924	2	179	0.539586	0.579982	HORVU.MOREX.r3.7HG0639080.1|HORVU.MOREX.r3.5HG0532560.1	http://amigo.geneontology.org/amigo/term/GO:0003924
yellow	intracellular signal transduction	Gene Ontology	GO:0035556	2	181	0.545515	0.585312	HORVU.MOREX.r3.5HG0438740.1|HORVU.MOREX.r3.2HG0151360.1	http://amigo.geneontology.org/amigo/term/GO:0035556
yellow	oxidation-reduction process	Gene Ontology	GO:0055114	5	494	0.555989	0.595491	HORVU.MOREX.r3.2HG0172510.1|HORVU.MOREX.r3.6HG0621800.1|HORVU.MOREX.r3.7HG0657700.1|HORVU.MOREX.r3.1HG0090140.1|HORVU.MOREX.r3.3HG0241820.1	http://amigo.geneontology.org/amigo/term/GO:0055114
yellow	Golgi trans cisterna	Gene Ontology	GO:0000138	1	81	0.560209	0.598947	HORVU.MOREX.r3.1HG0094030.1	http://amigo.geneontology.org/amigo/term/GO:0000138
yellow	defense response to fungus	Gene Ontology	GO:0050832	2	194	0.582747	0.62194	HORVU.MOREX.r3.4HG0391900.1|HORVU.MOREX.r3.7HG0670830.1	http://amigo.geneontology.org/amigo/term/GO:0050832
yellow	cell division	Gene Ontology	GO:0051301	1	88	0.590031	0.628602	HORVU.MOREX.r3.3HG0330990.1	http://amigo.geneontology.org/amigo/term/GO:0051301
yellow	transferase activity, transferring glycosyl groups	Gene Ontology	GO:0016757	4	412	0.596105	0.633953	HORVU.MOREX.r3.3HG0299570.1|HORVU.MOREX.r3.1HG0003950.1|HORVU.MOREX.r3.4HG0410740.1|HORVU.MOREX.r3.2HG0175570.1	http://amigo.geneontology.org/amigo/term/GO:0016757
yellow	abscisic acid-activated signaling pathway	Gene Ontology	GO:0009738	1	95	0.617837	0.654756	HORVU.MOREX.r3.5HG0438740.1	http://amigo.geneontology.org/amigo/term/GO:0009738
yellow	unfolded protein binding	Gene Ontology	GO:0051082	1	95	0.617837	0.654756	HORVU.MOREX.r3.4HG0395600.1	http://amigo.geneontology.org/amigo/term/GO:0051082
yellow	pyridoxal phosphate binding	Gene Ontology	GO:0030170	1	96	0.621653	0.656492	HORVU.MOREX.r3.5HG0508270.1	http://amigo.geneontology.org/amigo/term/GO:0030170
yellow	proteasome-mediated ubiquitin-dependent protein catabolic process	Gene Ontology	GO:0043161	1	96	0.621653	0.656492	HORVU.MOREX.r3.1HG0025520.1	http://amigo.geneontology.org/amigo/term/GO:0043161
yellow	response to fungus	Gene Ontology	GO:0009620	1	97	0.625431	0.659327	HORVU.MOREX.r3.4HG0410620.1	http://amigo.geneontology.org/amigo/term/GO:0009620
yellow	phosphorylation	Gene Ontology	GO:0016310	2	212	0.630517	0.663529	HORVU.MOREX.r3.7HG0716320.1|HORVU.MOREX.r3.2HG0190290.1	http://amigo.geneontology.org/amigo/term/GO:0016310
yellow	pollen development	Gene Ontology	GO:0009555	2	219	0.647912	0.680646	HORVU.MOREX.r3.6HG0624570.1|HORVU.MOREX.r3.3HG0297660.1	http://amigo.geneontology.org/amigo/term/GO:0009555
yellow	response to jasmonic acid	Gene Ontology	GO:0009753	1	107	0.6612	0.693398	HORVU.MOREX.r3.4HG0345990.1	http://amigo.geneontology.org/amigo/term/GO:0009753
yellow	response to bacterium	Gene Ontology	GO:0009617	1	110	0.671251	0.702716	HORVU.MOREX.r3.7HG0639080.1	http://amigo.geneontology.org/amigo/term/GO:0009617
yellow	endomembrane system	Gene Ontology	GO:0012505	1	116	0.690471	0.721584	HORVU.MOREX.r3.1HG0048010.1	http://amigo.geneontology.org/amigo/term/GO:0012505
yellow	pollen tube growth	Gene Ontology	GO:0009860	1	117	0.693563	0.723561	HORVU.MOREX.r3.2HG0205690.1	http://amigo.geneontology.org/amigo/term/GO:0009860
yellow	protein heterodimerization activity	Gene Ontology	GO:0046982	1	121	0.705628	0.734877	HORVU.MOREX.r3.3HG0239050.1	http://amigo.geneontology.org/amigo/term/GO:0046982
yellow	trans-Golgi network	Gene Ontology	GO:0005802	2	255	0.727255	0.755935	HORVU.MOREX.r3.5HG0463230.1|HORVU.MOREX.r3.1HG0056780.1	http://amigo.geneontology.org/amigo/term/GO:0005802
yellow	response to chitin	Gene Ontology	GO:0010200	1	129	0.728355	0.755935	HORVU.MOREX.r3.5HG0493390.1	http://amigo.geneontology.org/amigo/term/GO:0010200
yellow	translation	Gene Ontology	GO:0006412	2	258	0.733133	0.759587	HORVU.MOREX.r3.3HG0312780.1|HORVU.MOREX.r3.4HG0344990.1	http://amigo.geneontology.org/amigo/term/GO:0006412
yellow	structural constituent of ribosome	Gene Ontology	GO:0003735	2	263	0.742691	0.768169	HORVU.MOREX.r3.3HG0312780.1|HORVU.MOREX.r3.4HG0344990.1	http://amigo.geneontology.org/amigo/term/GO:0003735
yellow	transcription factor binding	Gene Ontology	GO:0008134	1	138	0.751839	0.776279	HORVU.MOREX.r3.3HG0292790.1	http://amigo.geneontology.org/amigo/term/GO:0008134
yellow	plasmodesma	Gene Ontology	GO:0009506	7	851	0.753106	0.776279	HORVU.MOREX.r3.2HG0163390.1|HORVU.MOREX.r3.4HG0410620.1|HORVU.MOREX.r3.1HG0018190.1|HORVU.MOREX.r3.3HG0241380.1|HORVU.MOREX.r3.4HG0410090.1|HORVU.MOREX.r3.5HG0513770.1|HORVU.MOREX.r3.4HG0382250.1	http://amigo.geneontology.org/amigo/term/GO:0009506
yellow	oxidoreductase activity	Gene Ontology	GO:0016491	2	270	0.75558	0.777499	HORVU.MOREX.r3.4HG0343470.1|HORVU.MOREX.r3.3HG0241820.1	http://amigo.geneontology.org/amigo/term/GO:0016491
yellow	host cell nucleus	Gene Ontology	GO:0042025	1	151	0.782232	0.803553	HORVU.MOREX.r3.5HG0493380.1	http://amigo.geneontology.org/amigo/term/GO:0042025
yellow	chloroplast stroma	Gene Ontology	GO:0009570	4	549	0.802707	0.823184	HORVU.MOREX.r3.5HG0479640.1|HORVU.MOREX.r3.3HG0312780.1|HORVU.MOREX.r3.6HG0575120.1|HORVU.MOREX.r3.4HG0344990.1	http://amigo.geneontology.org/amigo/term/GO:0009570
yellow	embryo development ending in seed dormancy	Gene Ontology	GO:0009793	3	436	0.814655	0.834019	HORVU.MOREX.r3.1HG0030720.1|HORVU.MOREX.r3.3HG0297660.1|HORVU.MOREX.r3.2HG0172990.1	http://amigo.geneontology.org/amigo/term/GO:0009793
yellow	copper ion binding	Gene Ontology	GO:0005507	1	168	0.816446	0.834436	HORVU.MOREX.r3.5HG0530130.1	http://amigo.geneontology.org/amigo/term/GO:0005507
yellow	protein dimerization activity	Gene Ontology	GO:0046983	2	312	0.821743	0.838428	HORVU.MOREX.r3.1HG0095170.1|HORVU.MOREX.r3.2HG0153790.1	http://amigo.geneontology.org/amigo/term/GO:0046983
yellow	plant-type cell wall	Gene Ontology	GO:0009505	1	176	0.830637	0.846072	HORVU.MOREX.r3.5HG0513770.1	http://amigo.geneontology.org/amigo/term/GO:0009505
yellow	cytosolic ribosome	Gene Ontology	GO:0022626	1	178	0.834011	0.848075	HORVU.MOREX.r3.5HG0479640.1	http://amigo.geneontology.org/amigo/term/GO:0022626
yellow	chloroplast thylakoid	Gene Ontology	GO:0009534	1	190	0.85289	0.865813	HORVU.MOREX.r3.5HG0479640.1	http://amigo.geneontology.org/amigo/term/GO:0009534
yellow	nucleic acid binding	Gene Ontology	GO:0003676	1	214	0.884466	0.896358	HORVU.MOREX.r3.7HG0670830.1	http://amigo.geneontology.org/amigo/term/GO:0003676
yellow	chloroplast thylakoid membrane	Gene Ontology	GO:0009535	1	291	0.946847	0.957968	HORVU.MOREX.r3.4HG0395600.1	http://amigo.geneontology.org/amigo/term/GO:0009535
yellow	response to cadmium ion	Gene Ontology	GO:0046686	1	296	0.949464	0.959006	HORVU.MOREX.r3.3HG0310380.1	http://amigo.geneontology.org/amigo/term/GO:0046686
yellow	iron ion binding	Gene Ontology	GO:0005506	1	306	0.954318	0.962297	HORVU.MOREX.r3.1HG0052290.1	http://amigo.geneontology.org/amigo/term/GO:0005506
yellow	cell wall	Gene Ontology	GO:0005618	1	337	0.966603	0.973057	HORVU.MOREX.r3.2HG0163390.1	http://amigo.geneontology.org/amigo/term/GO:0005618
yellow	extracellular region	Gene Ontology	GO:0005576	19	2749	0.970399	0.975251	HORVU.MOREX.r3.1HG0095170.1|HORVU.MOREX.r3.3HG0249970.1|HORVU.MOREX.r3.7HG0689920.1|HORVU.MOREX.r3.4HG0410620.1|HORVU.MOREX.r3.1HG0018190.1|HORVU.MOREX.r3.2HG0136480.1|HORVU.MOREX.r3.5HG0495330.1|HORVU.MOREX.r3.4HG0372590.1|HORVU.MOREX.r3.1HG0053770.1|HORVU.MOREX.r3.2HG0129000.1|HORVU.MOREX.r3.4HG0364120.1|HORVU.MOREX.r3.2HG0152370.1|HORVU.MOREX.r3.4HG0411760.1|HORVU.MOREX.r3.7HG0729760.1|HORVU.M…	http://amigo.geneontology.org/amigo/term/GO:0005576
yellow	biological_process	Gene Ontology	GO:0008150	34	5731	0.999895	0.999989	HORVU.MOREX.r3.1HG0079990.1|HORVU.MOREX.r3.7HG0726530.1|HORVU.MOREX.r3.3HG0241760.1|HORVU.MOREX.r3.5HG0478580.1|HORVU.MOREX.r3.2HG0122470.1|HORVU.MOREX.r3.7HG0721660.1|HORVU.MOREX.r3.6HG0554230.1|HORVU.MOREX.r3.3HG0236010.1|HORVU.MOREX.r3.2HG0196330.1|HORVU.MOREX.r3.2HG0209090.1|HORVU.MOREX.r3.1HG0003950.1|HORVU.MOREX.r3.3HG0313060.1|HORVU.MOREX.r3.3HG0218230.1|HORVU.MOREX.r3.1HG0052970.1|HORVU.M…	http://amigo.geneontology.org/amigo/term/GO:0008150
yellow	cellular_component	Gene Ontology	GO:0005575	2	1183	0.999924	0.999989	HORVU.MOREX.r3.5HG0502300.1|HORVU.MOREX.r3.7HG0751030.1	http://amigo.geneontology.org/amigo/term/GO:0005575
yellow	molecular_function	Gene Ontology	GO:0003674	32	5879	0.999989	0.999989	HORVU.MOREX.r3.3HG0241760.1|HORVU.MOREX.r3.7HG0721660.1|HORVU.MOREX.r3.2HG0122470.1|HORVU.MOREX.r3.5HG0478580.1|HORVU.MOREX.r3.6HG0554230.1|HORVU.MOREX.r3.2HG0196330.1|HORVU.MOREX.r3.2HG0209090.1|HORVU.MOREX.r3.5HG0480830.1|HORVU.MOREX.r3.3HG0237820.1|HORVU.MOREX.r3.3HG0218230.1|HORVU.MOREX.r3.2HG0192510.1|HORVU.MOREX.r3.5HG0501200.1|HORVU.MOREX.r3.1HG0006580.1|HORVU.MOREX.r3.1HG0078000.1|HORVU.M…	http://amigo.geneontology.org/amigo/term/GO:0003674
brown	cytosol	Gene Ontology	GO:0005829	121	3025	3.43503e-42	2.18468e-39	HORVU.MOREX.r3.7HG0643520.1|HORVU.MOREX.r3.4HG0378120.1|HORVU.MOREX.r3.2HG0188290.1|HORVU.MOREX.r3.3HG0268200.1|HORVU.MOREX.r3.1HG0094820.1|HORVU.MOREX.r3.7HG0651530.1|HORVU.MOREX.r3.3HG0327190.1|HORVU.MOREX.r3.1HG0076640.1|HORVU.MOREX.r3.3HG0289150.1|HORVU.MOREX.r3.5HG0535930.1|HORVU.MOREX.r3.3HG0279580.1|HORVU.MOREX.r3.2HG0193410.1|HORVU.MOREX.r3.7HG0716180.1|HORVU.MOREX.r3.6HG0601930.1|HORVU.M…	http://amigo.geneontology.org/amigo/term/GO:0005829
brown	vacuolar membrane	Gene Ontology	GO:0005774	49	434	8.9395e-35	2.84276e-32	HORVU.MOREX.r3.7HG0722690.1|HORVU.MOREX.r3.7HG0705330.1|HORVU.MOREX.r3.1HG0076640.1|HORVU.MOREX.r3.3HG0268200.1|HORVU.MOREX.r3.7HG0692370.1|HORVU.MOREX.r3.1HG0094820.1|HORVU.MOREX.r3.3HG0248440.1|HORVU.MOREX.r3.2HG0201390.1|HORVU.MOREX.r3.3HG0264990.1|HORVU.MOREX.r3.2HG0193410.1|HORVU.MOREX.r3.2HG0177820.1|HORVU.MOREX.r3.5HG0494840.1|HORVU.MOREX.r3.3HG0284270.1|HORVU.MOREX.r3.2HG0165860.1|HORVU.M…	http://amigo.geneontology.org/amigo/term/GO:0005774
brown	Golgi apparatus	Gene Ontology	GO:0005794	65	1088	9.44988e-31	2.00337e-28	HORVU.MOREX.r3.6HG0592050.1|HORVU.MOREX.r3.3HG0268200.1|HORVU.MOREX.r3.7HG0692370.1|HORVU.MOREX.r3.1HG0089950.1|HORVU.MOREX.r3.1HG0094820.1|HORVU.MOREX.r3.4HG0382260.1|HORVU.MOREX.r3.2HG0201390.1|HORVU.MOREX.r3.4HG0397410.1|HORVU.MOREX.r3.5HG0440130.1|HORVU.MOREX.r3.3HG0264990.1|HORVU.MOREX.r3.3HG0302020.1|HORVU.MOREX.r3.4HG0400730.1|HORVU.MOREX.r3.6HG0573820.1|HORVU.MOREX.r3.5HG0494840.1|HORVU.M…	http://amigo.geneontology.org/amigo/term/GO:0005794
brown	plasma membrane	Gene Ontology	GO:0005886	97	2973	3.22397e-26	5.12611e-24	HORVU.MOREX.r3.7HG0643520.1|HORVU.MOREX.r3.2HG0188290.1|HORVU.MOREX.r3.3HG0268200.1|HORVU.MOREX.r3.1HG0094820.1|HORVU.MOREX.r3.6HG0596770.1|HORVU.MOREX.r3.2HG0154130.1|HORVU.MOREX.r3.3HG0327190.1|HORVU.MOREX.r3.5HG0440150.1|HORVU.MOREX.r3.5HG0505710.1|HORVU.MOREX.r3.6HG0625570.1|HORVU.MOREX.r3.3HG0279580.1|HORVU.MOREX.r3.7HG0716180.1|HORVU.MOREX.r3.5HG0465630.1|HORVU.MOREX.r3.2HG0111610.1|HORVU.M…	http://amigo.geneontology.org/amigo/term/GO:0005886
brown	vacuole	Gene Ontology	GO:0005773	43	598	2.66765e-23	3.39325e-21	HORVU.MOREX.r3.7HG0722690.1|HORVU.MOREX.r3.7HG0705330.1|HORVU.MOREX.r3.2HG0188290.1|HORVU.MOREX.r3.3HG0268200.1|HORVU.MOREX.r3.1HG0094820.1|HORVU.MOREX.r3.2HG0201390.1|HORVU.MOREX.r3.6HG0596770.1|HORVU.MOREX.r3.3HG0264990.1|HORVU.MOREX.r3.2HG0172940.1|HORVU.MOREX.r3.6HG0560930.1|HORVU.MOREX.r3.3HG0284270.1|HORVU.MOREX.r3.3HG0270820.1|HORVU.MOREX.r3.1HG0076640.1|HORVU.MOREX.r3.2HG0193410.1|HORVU.M…	http://amigo.geneontology.org/amigo/term/GO:0005773
brown	mitochondrial respiratory chain complex I	Gene Ontology	GO:0005747	19	63	4.31473e-21	4.57361e-19	HORVU.MOREX.r3.6HG0629350.1|HORVU.MOREX.r3.7HG0688720.1|HORVU.MOREX.r3.4HG0384370.1|HORVU.MOREX.r3.5HG0513860.1|HORVU.MOREX.r3.2HG0119500.1|HORVU.MOREX.r3.4HG0381460.1|HORVU.MOREX.r3.1HG0053850.1|HORVU.MOREX.r3.4HG0400610.1|HORVU.MOREX.r3.2HG0120050.1|HORVU.MOREX.r3.2HG0145140.1|HORVU.MOREX.r3.1HG0024880.1|HORVU.MOREX.r3.2HG0145600.1|HORVU.MOREX.r3.1HG0056010.1|HORVU.MOREX.r3.2HG0130310.1|HORVU.M…	http://amigo.geneontology.org/amigo/term/GO:0005747
brown	response to cadmium ion	Gene Ontology	GO:0046686	29	296	2.40596e-19	2.18599e-17	HORVU.MOREX.r3.7HG0700760.1|HORVU.MOREX.r3.3HG0221040.1|HORVU.MOREX.r3.1HG0080720.1|HORVU.MOREX.r3.5HG0518150.1|HORVU.MOREX.r3.3HG0276570.1|HORVU.MOREX.r3.3HG0275990.1|HORVU.MOREX.r3.1HG0084510.1|HORVU.MOREX.r3.3HG0279580.1|HORVU.MOREX.r3.5HG0526180.1|HORVU.MOREX.r3.3HG0312010.1|HORVU.MOREX.r3.3HG0228250.1|HORVU.MOREX.r3.6HG0592050.1|HORVU.MOREX.r3.6HG0572580.1|HORVU.MOREX.r3.6HG0596040.1|HORVU.M…	http://amigo.geneontology.org/amigo/term/GO:0046686
brown	plastid	Gene Ontology	GO:0009536	41	823	7.6669e-17	6.09518e-15	HORVU.MOREX.r3.4HG0378120.1|HORVU.MOREX.r3.7HG0705330.1|HORVU.MOREX.r3.4HG0341250.1|HORVU.MOREX.r3.3HG0268200.1|HORVU.MOREX.r3.5HG0487800.1|HORVU.MOREX.r3.3HG0221040.1|HORVU.MOREX.r3.3HG0291160.1|HORVU.MOREX.r3.6HG0613490.1|HORVU.MOREX.r3.3HG0257220.1|HORVU.MOREX.r3.4HG0337500.1|HORVU.MOREX.r3.2HG0177820.1|HORVU.MOREX.r3.5HG0494840.1|HORVU.MOREX.r3.3HG0275710.1|HORVU.MOREX.r3.2HG0130310.1|HORVU.M…	http://amigo.geneontology.org/amigo/term/GO:0009536
brown	mitochondrion	Gene Ontology	GO:0005739	93	3973	1.46894e-15	1.03805e-13	HORVU.MOREX.r3.4HG0378120.1|HORVU.MOREX.r3.1HG0076640.1|HORVU.MOREX.r3.3HG0268200.1|HORVU.MOREX.r3.7HG0698250.1|HORVU.MOREX.r3.1HG0089950.1|HORVU.MOREX.r3.3HG0289150.1|HORVU.MOREX.r3.4HG0398820.1|HORVU.MOREX.r3.5HG0465630.1|HORVU.MOREX.r3.4HG0384370.1|HORVU.MOREX.r3.6HG0586240.1|HORVU.MOREX.r3.6HG0608130.1|HORVU.MOREX.r3.3HG0276570.1|HORVU.MOREX.r3.7HG0701250.1|HORVU.MOREX.r3.2HG0107420.1|HORVU.M…	http://amigo.geneontology.org/amigo/term/GO:0005739
brown	proton-transporting ATPase activity, rotational mechanism	Gene Ontology	GO:0046961	11	18	1.94392e-15	1.23633e-13	HORVU.MOREX.r3.3HG0268220.1|HORVU.MOREX.r3.1HG0094820.1|HORVU.MOREX.r3.2HG0205770.1|HORVU.MOREX.r3.5HG0454740.1|HORVU.MOREX.r3.1HG0002880.1|HORVU.MOREX.r3.3HG0276950.1|HORVU.MOREX.r3.3HG0264990.1|HORVU.MOREX.r3.7HG0739170.1|HORVU.MOREX.r3.4HG0349120.1|HORVU.MOREX.r3.4HG0391560.1|HORVU.MOREX.r3.2HG0136960.1	http://amigo.geneontology.org/amigo/term/GO:0046961
brown	copper ion binding	Gene Ontology	GO:0005507	20	168	3.51544e-15	2.03256e-13	HORVU.MOREX.r3.1HG0084510.1|HORVU.MOREX.r3.6HG0592050.1|HORVU.MOREX.r3.6HG0596040.1|HORVU.MOREX.r3.2HG0208270.1|HORVU.MOREX.r3.6HG0571560.1|HORVU.MOREX.r3.2HG0124810.1|HORVU.MOREX.r3.1HG0001120.1|HORVU.MOREX.r3.2HG0165860.1|HORVU.MOREX.r3.2HG0201390.1|HORVU.MOREX.r3.2HG0131530.1|HORVU.MOREX.r3.5HG0518150.1|HORVU.MOREX.r3.5HG0516480.1|HORVU.MOREX.r3.1HG0024880.1|HORVU.MOREX.r3.6HG0541580.1|HORVU.M…	http://amigo.geneontology.org/amigo/term/GO:0005507
brown	tricarboxylic acid cycle	Gene Ontology	GO:0006099	13	45	1.24388e-14	6.59259e-13	HORVU.MOREX.r3.6HG0586240.1|HORVU.MOREX.r3.4HG0378120.1|HORVU.MOREX.r3.6HG0596040.1|HORVU.MOREX.r3.7HG0705330.1|HORVU.MOREX.r3.5HG0514130.1|HORVU.MOREX.r3.4HG0408760.1|HORVU.MOREX.r3.2HG0131530.1|HORVU.MOREX.r3.6HG0573820.1|HORVU.MOREX.r3.2HG0107420.1|HORVU.MOREX.r3.6HG0591090.1|HORVU.MOREX.r3.2HG0175630.1|HORVU.MOREX.r3.5HG0472960.1|HORVU.MOREX.r3.7HG0644070.1	http://amigo.geneontology.org/amigo/term/GO:0006099
brown	proton transmembrane transport	Gene Ontology	GO:1902600	13	47	2.00139e-14	9.79139e-13	HORVU.MOREX.r3.3HG0284270.1|HORVU.MOREX.r3.3HG0268220.1|HORVU.MOREX.r3.1HG0094820.1|HORVU.MOREX.r3.3HG0270820.1|HORVU.MOREX.r3.2HG0193410.1|HORVU.MOREX.r3.5HG0454740.1|HORVU.MOREX.r3.1HG0002880.1|HORVU.MOREX.r3.3HG0276950.1|HORVU.MOREX.r3.7HG0716880.1|HORVU.MOREX.r3.7HG0739170.1|HORVU.MOREX.r3.4HG0349120.1|HORVU.MOREX.r3.2HG0136960.1|HORVU.MOREX.r3.3HG0264990.1	http://amigo.geneontology.org/amigo/term/GO:1902600
brown	cytoplasm	Gene Ontology	GO:0005737	85	4014	8.05758e-12	3.66044e-10	HORVU.MOREX.r3.6HG0549810.1|HORVU.MOREX.r3.2HG0172940.1|HORVU.MOREX.r3.2HG0173530.1|HORVU.MOREX.r3.3HG0234440.1|HORVU.MOREX.r3.5HG0454740.1|HORVU.MOREX.r3.2HG0119500.1|HORVU.MOREX.r3.1HG0043100.1|HORVU.MOREX.r3.2HG0201390.1|HORVU.MOREX.r3.5HG0484240.1|HORVU.MOREX.r3.7HG0685970.1|HORVU.MOREX.r3.2HG0173750.1|HORVU.MOREX.r3.1HG0080720.1|HORVU.MOREX.r3.3HG0248860.1|HORVU.MOREX.r3.2HG0159700.1|HORVU.M…	http://amigo.geneontology.org/amigo/term/GO:0005737
brown	glycolytic process	Gene Ontology	GO:0006096	11	53	3.0828e-11	1.30711e-09	HORVU.MOREX.r3.6HG0592050.1|HORVU.MOREX.r3.1HG0076640.1|HORVU.MOREX.r3.4HG0345500.1|HORVU.MOREX.r3.6HG0571560.1|HORVU.MOREX.r3.3HG0221040.1|HORVU.MOREX.r3.5HG0484240.1|HORVU.MOREX.r3.5HG0477350.1|HORVU.MOREX.r3.3HG0297100.1|HORVU.MOREX.r3.7HG0651530.1|HORVU.MOREX.r3.3HG0257220.1|HORVU.MOREX.r3.5HG0487800.1	http://amigo.geneontology.org/amigo/term/GO:0006096
brown	mitochondrial proton-transporting ATP synthase complex	Gene Ontology	GO:0005753	7	13	5.55755e-10	2.07918e-08	HORVU.MOREX.r3.1HG0084510.1|HORVU.MOREX.r3.6HG0608130.1|HORVU.MOREX.r3.1HG0033920.1|HORVU.MOREX.r3.2HG0165860.1|HORVU.MOREX.r3.2HG0146530.1|HORVU.MOREX.r3.6HG0553760.1|HORVU.MOREX.r3.6HG0570470.1	http://amigo.geneontology.org/amigo/term/GO:0005753
brown	proton transmembrane transporter activity	Gene Ontology	GO:0015078	7	13	5.55755e-10	2.07918e-08	HORVU.MOREX.r3.3HG0269850.1|HORVU.MOREX.r3.3HG0270820.1|HORVU.MOREX.r3.2HG0165860.1|HORVU.MOREX.r3.1HG0081600.1|HORVU.MOREX.r3.5HG0454740.1|HORVU.MOREX.r3.1HG0002880.1|HORVU.MOREX.r3.4HG0349120.1	http://amigo.geneontology.org/amigo/term/GO:0015078
brown	chloroplast	Gene Ontology	GO:0009507	83	4354	2.51715e-09	8.82549e-08	HORVU.MOREX.r3.4HG0378120.1|HORVU.MOREX.r3.4HG0338300.1|HORVU.MOREX.r3.3HG0279580.1|HORVU.MOREX.r3.7HG0692370.1|HORVU.MOREX.r3.2HG0172940.1|HORVU.MOREX.r3.5HG0487800.1|HORVU.MOREX.r3.7HG0700760.1|HORVU.MOREX.r3.1HG0094820.1|HORVU.MOREX.r3.3HG0221040.1|HORVU.MOREX.r3.4HG0397410.1|HORVU.MOREX.r3.5HG0484240.1|HORVU.MOREX.r3.5HG0440130.1|HORVU.MOREX.r3.3HG0291160.1|HORVU.MOREX.r3.3HG0245890.1|HORVU.M…	http://amigo.geneontology.org/amigo/term/GO:0009507
brown	plant-type vacuole	Gene Ontology	GO:0000325	9	45	2.63655e-09	8.82549e-08	HORVU.MOREX.r3.3HG0268220.1|HORVU.MOREX.r3.1HG0094820.1|HORVU.MOREX.r3.3HG0245890.1|HORVU.MOREX.r3.2HG0205770.1|HORVU.MOREX.r3.3HG0276950.1|HORVU.MOREX.r3.4HG0412040.1|HORVU.MOREX.r3.7HG0739170.1|HORVU.MOREX.r3.4HG0391560.1|HORVU.MOREX.r3.2HG0136960.1	http://amigo.geneontology.org/amigo/term/GO:0000325
brown	cell wall	Gene Ontology	GO:0005618	19	337	2.97994e-09	9.47621e-08	HORVU.MOREX.r3.1HG0049980.1|HORVU.MOREX.r3.4HG0397030.1|HORVU.MOREX.r3.4HG0391100.1|HORVU.MOREX.r3.2HG0132170.1|HORVU.MOREX.r3.1HG0033920.1|HORVU.MOREX.r3.5HG0514130.1|HORVU.MOREX.r3.7HG0739170.1|HORVU.MOREX.r3.4HG0408760.1|HORVU.MOREX.r3.3HG0257780.1|HORVU.MOREX.r3.4HG0398820.1|HORVU.MOREX.r3.5HG0440150.1|HORVU.MOREX.r3.6HG0573820.1|HORVU.MOREX.r3.4HG0337820.1|HORVU.MOREX.r3.6HG0601540.1|HORVU.M…	http://amigo.geneontology.org/amigo/term/GO:0005618
brown	NADH dehydrogenase (ubiquinone) activity	Gene Ontology	GO:0008137	7	18	3.30462e-09	1.00083e-07	HORVU.MOREX.r3.5HG0513860.1|HORVU.MOREX.r3.2HG0130310.1|HORVU.MOREX.r3.4HG0381460.1|HORVU.MOREX.r3.4HG0400610.1|HORVU.MOREX.r3.2HG0145600.1|HORVU.MOREX.r3.4HG0337500.1|HORVU.MOREX.r3.1HG0053850.1	http://amigo.geneontology.org/amigo/term/GO:0008137
brown	plasmodesma	Gene Ontology	GO:0009506	30	851	3.99637e-09	1.15531e-07	HORVU.MOREX.r3.2HG0172940.1|HORVU.MOREX.r3.2HG0188290.1|HORVU.MOREX.r3.1HG0088600.1|HORVU.MOREX.r3.2HG0201390.1|HORVU.MOREX.r3.6HG0596770.1|HORVU.MOREX.r3.2HG0154130.1|HORVU.MOREX.r3.3HG0276570.1|HORVU.MOREX.r3.6HG0601660.1|HORVU.MOREX.r3.6HG0625570.1|HORVU.MOREX.r3.5HG0526180.1|HORVU.MOREX.r3.4HG0337850.1|HORVU.MOREX.r3.6HG0601540.1|HORVU.MOREX.r3.2HG0111610.1|HORVU.MOREX.r3.3HG0228030.1|HORVU.M…	http://amigo.geneontology.org/amigo/term/GO:0009506
brown	cobalt ion binding	Gene Ontology	GO:0050897	9	49	5.10168e-09	1.41073e-07	HORVU.MOREX.r3.6HG0608130.1|HORVU.MOREX.r3.5HG0514130.1|HORVU.MOREX.r3.2HG0130310.1|HORVU.MOREX.r3.5HG0518150.1|HORVU.MOREX.r3.1HG0053850.1|HORVU.MOREX.r3.2HG0107420.1|HORVU.MOREX.r3.1HG0024880.1|HORVU.MOREX.r3.2HG0201400.1|HORVU.MOREX.r3.6HG0553760.1	http://amigo.geneontology.org/amigo/term/GO:0050897
brown	photorespiration	Gene Ontology	GO:0009853	8	34	6.76218e-09	1.79198e-07	HORVU.MOREX.r3.2HG0172940.1|HORVU.MOREX.r3.2HG0119500.1|HORVU.MOREX.r3.4HG0381460.1|HORVU.MOREX.r3.4HG0400610.1|HORVU.MOREX.r3.4HG0416170.1|HORVU.MOREX.r3.4HG0337500.1|HORVU.MOREX.r3.6HG0584100.1|HORVU.MOREX.r3.2HG0121700.1	http://amigo.geneontology.org/amigo/term/GO:0009853
brown	ATP synthesis coupled proton transport	Gene Ontology	GO:0015986	7	21	7.93753e-09	2.01931e-07	HORVU.MOREX.r3.3HG0269850.1|HORVU.MOREX.r3.6HG0608130.1|HORVU.MOREX.r3.1HG0033920.1|HORVU.MOREX.r3.2HG0165860.1|HORVU.MOREX.r3.1HG0081600.1|HORVU.MOREX.r3.4HG0391560.1|HORVU.MOREX.r3.2HG0146530.1	http://amigo.geneontology.org/amigo/term/GO:0015986
brown	zinc ion binding	Gene Ontology	GO:0008270	21	545	2.31873e-07	5.67197e-06	HORVU.MOREX.r3.6HG0586240.1|HORVU.MOREX.r3.4HG0397030.1|HORVU.MOREX.r3.2HG0165860.1|HORVU.MOREX.r3.4HG0341250.1|HORVU.MOREX.r3.1HG0033920.1|HORVU.MOREX.r3.6HG0573820.1|HORVU.MOREX.r3.2HG0100760.1|HORVU.MOREX.r3.6HG0571560.1|HORVU.MOREX.r3.5HG0518150.1|HORVU.MOREX.r3.6HG0553760.1|HORVU.MOREX.r3.2HG0107420.1|HORVU.MOREX.r3.1HG0024880.1|HORVU.MOREX.r3.6HG0608130.1|HORVU.MOREX.r3.4HG0359960.1|HORVU.M…	http://amigo.geneontology.org/amigo/term/GO:0008270
brown	respiratory chain complex I	Gene Ontology	GO:0045271	6	22	2.61857e-07	6.16818e-06	HORVU.MOREX.r3.2HG0119500.1|HORVU.MOREX.r3.4HG0381460.1|HORVU.MOREX.r3.4HG0400610.1|HORVU.MOREX.r3.4HG0337500.1|HORVU.MOREX.r3.6HG0584100.1|HORVU.MOREX.r3.2HG0121700.1	http://amigo.geneontology.org/amigo/term/GO:0045271
brown	NAD binding	Gene Ontology	GO:0051287	8	59	3.02295e-07	6.86643e-06	HORVU.MOREX.r3.6HG0592050.1|HORVU.MOREX.r3.6HG0586240.1|HORVU.MOREX.r3.5HG0496380.1|HORVU.MOREX.r3.6HG0571560.1|HORVU.MOREX.r3.4HG0337820.1|HORVU.MOREX.r3.2HG0145600.1|HORVU.MOREX.r3.3HG0276570.1|HORVU.MOREX.r3.4HG0343050.1	http://amigo.geneontology.org/amigo/term/GO:0051287
brown	proton-transporting V-type ATPase, V0 domain	Gene Ontology	GO:0033179	5	11	3.46112e-07	7.5906e-06	HORVU.MOREX.r3.4HG0349120.1|HORVU.MOREX.r3.5HG0454740.1|HORVU.MOREX.r3.3HG0270820.1|HORVU.MOREX.r3.1HG0002880.1|HORVU.MOREX.r3.3HG0268220.1	http://amigo.geneontology.org/amigo/term/GO:0033179
brown	isocitrate metabolic process	Gene Ontology	GO:0006102	5	12	4.86401e-07	1.03117e-05	HORVU.MOREX.r3.6HG0586240.1|HORVU.MOREX.r3.6HG0591090.1|HORVU.MOREX.r3.4HG0408760.1|HORVU.MOREX.r3.2HG0175630.1|HORVU.MOREX.r3.3HG0276570.1	http://amigo.geneontology.org/amigo/term/GO:0006102
brown	mitochondrial membrane	Gene Ontology	GO:0031966	6	26	6.0946e-07	1.25038e-05	HORVU.MOREX.r3.2HG0119500.1|HORVU.MOREX.r3.4HG0381460.1|HORVU.MOREX.r3.4HG0400610.1|HORVU.MOREX.r3.4HG0337500.1|HORVU.MOREX.r3.6HG0584100.1|HORVU.MOREX.r3.2HG0121700.1	http://amigo.geneontology.org/amigo/term/GO:0031966
brown	proton-transporting V-type ATPase, V1 domain	Gene Ontology	GO:0033180	4	5	1.08673e-06	2.15987e-05	HORVU.MOREX.r3.7HG0739170.1|HORVU.MOREX.r3.3HG0284270.1|HORVU.MOREX.r3.7HG0716880.1|HORVU.MOREX.r3.3HG0264990.1	http://amigo.geneontology.org/amigo/term/GO:0033180
brown	oxoglutarate dehydrogenase complex	Gene Ontology	GO:0045252	4	6	1.79724e-06	3.46378e-05	HORVU.MOREX.r3.2HG0100760.1|HORVU.MOREX.r3.2HG0107420.1|HORVU.MOREX.r3.1HG0024880.1|HORVU.MOREX.r3.4HG0341250.1	http://amigo.geneontology.org/amigo/term/GO:0045252
brown	magnesium ion binding	Gene Ontology	GO:0000287	9	111	2.9488e-06	5.516e-05	HORVU.MOREX.r3.6HG0586240.1|HORVU.MOREX.r3.7HG0665990.1|HORVU.MOREX.r3.4HG0345500.1|HORVU.MOREX.r3.3HG0330030.1|HORVU.MOREX.r3.3HG0330070.1|HORVU.MOREX.r3.5HG0477350.1|HORVU.MOREX.r3.3HG0257220.1|HORVU.MOREX.r3.3HG0276570.1|HORVU.MOREX.r3.4HG0337230.1	http://amigo.geneontology.org/amigo/term/GO:0000287
brown	ATP binding	Gene Ontology	GO:0005524	21	653	3.73067e-06	6.61739e-05	HORVU.MOREX.r3.6HG0586240.1|HORVU.MOREX.r3.4HG0408760.1|HORVU.MOREX.r3.6HG0596040.1|HORVU.MOREX.r3.3HG0284270.1|HORVU.MOREX.r3.2HG0173530.1|HORVU.MOREX.r3.3HG0236620.1|HORVU.MOREX.r3.5HG0514130.1|HORVU.MOREX.r3.2HG0124810.1|HORVU.MOREX.r3.3HG0300340.1|HORVU.MOREX.r3.7HG0701250.1|HORVU.MOREX.r3.5HG0518150.1|HORVU.MOREX.r3.7HG0700760.1|HORVU.MOREX.r3.7HG0685970.1|HORVU.MOREX.r3.1HG0024880.1|HORVU.M…	http://amigo.geneontology.org/amigo/term/GO:0005524
brown	plant-type cell wall biogenesis	Gene Ontology	GO:0009832	6	37	3.74569e-06	6.61739e-05	HORVU.MOREX.r3.5HG0511330.1|HORVU.MOREX.r3.1HG0087620.1|HORVU.MOREX.r3.2HG0202110.1|HORVU.MOREX.r3.1HG0027850.1|HORVU.MOREX.r3.3HG0276950.1|HORVU.MOREX.r3.6HG0550800.1	http://amigo.geneontology.org/amigo/term/GO:0009832
brown	chloroplast stroma	Gene Ontology	GO:0009570	19	549	3.98183e-06	6.84445e-05	HORVU.MOREX.r3.1HG0049980.1|HORVU.MOREX.r3.4HG0408760.1|HORVU.MOREX.r3.2HG0104640.1|HORVU.MOREX.r3.2HG0173530.1|HORVU.MOREX.r3.2HG0178550.1|HORVU.MOREX.r3.7HG0700760.1|HORVU.MOREX.r3.5HG0425010.1|HORVU.MOREX.r3.3HG0221040.1|HORVU.MOREX.r3.5HG0460160.1|HORVU.MOREX.r3.6HG0613490.1|HORVU.MOREX.r3.4HG0387070.1|HORVU.MOREX.r3.3HG0312010.1|HORVU.MOREX.r3.1HG0075570.1|HORVU.MOREX.r3.5HG0477350.1|HORVU.M…	http://amigo.geneontology.org/amigo/term/GO:0009570
brown	mitochondrial proton-transporting ATP synthase complex, catalytic sector F(1)	Gene Ontology	GO:0000275	4	9	5.97877e-06	0.000100066	HORVU.MOREX.r3.1HG0084510.1|HORVU.MOREX.r3.6HG0608130.1|HORVU.MOREX.r3.2HG0146530.1|HORVU.MOREX.r3.1HG0033920.1	http://amigo.geneontology.org/amigo/term/GO:0000275
brown	lignin biosynthetic process	Gene Ontology	GO:0009809	6	41	6.38407e-06	0.000104109	HORVU.MOREX.r3.1HG0094820.1|HORVU.MOREX.r3.3HG0312010.1|HORVU.MOREX.r3.6HG0601540.1|HORVU.MOREX.r3.2HG0111610.1|HORVU.MOREX.r3.7HG0678040.1|HORVU.MOREX.r3.6HG0601660.1	http://amigo.geneontology.org/amigo/term/GO:0009809
brown	mitochondrial electron transport, NADH to ubiquinone	Gene Ontology	GO:0006120	4	10	8.3058e-06	0.000132062	HORVU.MOREX.r3.7HG0698250.1|HORVU.MOREX.r3.2HG0145600.1|HORVU.MOREX.r3.4HG0384370.1|HORVU.MOREX.r3.5HG0513860.1	http://amigo.geneontology.org/amigo/term/GO:0006120
brown	actin filament binding	Gene Ontology	GO:0051015	7	70	1.07013e-05	0.000166001	HORVU.MOREX.r3.3HG0284270.1|HORVU.MOREX.r3.5HG0526180.1|HORVU.MOREX.r3.7HG0716880.1|HORVU.MOREX.r3.7HG0667540.1|HORVU.MOREX.r3.5HG0510320.1|HORVU.MOREX.r3.3HG0327190.1|HORVU.MOREX.r3.3HG0222780.1	http://amigo.geneontology.org/amigo/term/GO:0051015
brown	ATPase activity	Gene Ontology	GO:0016887	11	248	5.46072e-05	0.000826909	HORVU.MOREX.r3.1HG0084510.1|HORVU.MOREX.r3.4HG0380950.1|HORVU.MOREX.r3.6HG0621920.1|HORVU.MOREX.r3.7HG0651330.1|HORVU.MOREX.r3.3HG0270820.1|HORVU.MOREX.r3.5HG0454740.1|HORVU.MOREX.r3.1HG0002880.1|HORVU.MOREX.r3.4HG0412040.1|HORVU.MOREX.r3.4HG0349120.1|HORVU.MOREX.r3.4HG0391560.1|HORVU.MOREX.r3.4HG0400730.1	http://amigo.geneontology.org/amigo/term/GO:0016887
brown	pyruvate dehydrogenase (acetyl-transferring) activity	Gene Ontology	GO:0004739	3	6	7.44297e-05	0.00107585	HORVU.MOREX.r3.7HG0684860.1|HORVU.MOREX.r3.6HG0616110.1|HORVU.MOREX.r3.5HG0494840.1	http://amigo.geneontology.org/amigo/term/GO:0004739
brown	isocitrate dehydrogenase (NAD+) activity	Gene Ontology	GO:0004449	3	6	7.44297e-05	0.00107585	HORVU.MOREX.r3.6HG0586240.1|HORVU.MOREX.r3.6HG0591090.1|HORVU.MOREX.r3.2HG0175630.1	http://amigo.geneontology.org/amigo/term/GO:0004449
brown	GTPase activity	Gene Ontology	GO:0003924	9	179	0.000105264	0.00145945	HORVU.MOREX.r3.6HG0549810.1|HORVU.MOREX.r3.2HG0132170.1|HORVU.MOREX.r3.1HG0073200.1|HORVU.MOREX.r3.3HG0248440.1|HORVU.MOREX.r3.6HG0567160.1|HORVU.MOREX.r3.3HG0302020.1|HORVU.MOREX.r3.3HG0228250.1|HORVU.MOREX.r3.1HG0035400.1|HORVU.MOREX.r3.3HG0284830.1	http://amigo.geneontology.org/amigo/term/GO:0003924
brown	mitochondrial proton-transporting ATP synthase complex, coupling factor F(o)	Gene Ontology	GO:0000276	3	7	0.000105558	0.00145945	HORVU.MOREX.r3.3HG0269850.1|HORVU.MOREX.r3.2HG0165860.1|HORVU.MOREX.r3.1HG0081600.1	http://amigo.geneontology.org/amigo/term/GO:0000276
brown	mitochondrial outer membrane	Gene Ontology	GO:0005741	4	22	0.000113075	0.00153012	HORVU.MOREX.r3.4HG0397030.1|HORVU.MOREX.r3.3HG0268200.1|HORVU.MOREX.r3.4HG0408630.1|HORVU.MOREX.r3.4HG0398820.1	http://amigo.geneontology.org/amigo/term/GO:0005741
brown	vacuolar proton-transporting V-type ATPase complex	Gene Ontology	GO:0016471	3	8	0.000144091	0.00187025	HORVU.MOREX.r3.3HG0268220.1|HORVU.MOREX.r3.4HG0391560.1|HORVU.MOREX.r3.2HG0193410.1	http://amigo.geneontology.org/amigo/term/GO:0016471
brown	acetyl-CoA biosynthetic process from pyruvate	Gene Ontology	GO:0006086	3	8	0.000144091	0.00187025	HORVU.MOREX.r3.7HG0684860.1|HORVU.MOREX.r3.6HG0616110.1|HORVU.MOREX.r3.5HG0494840.1	http://amigo.geneontology.org/amigo/term/GO:0006086
brown	protein binding	Gene Ontology	GO:0005515	53	3199	0.000150133	0.00190969	HORVU.MOREX.r3.4HG0378120.1|HORVU.MOREX.r3.7HG0642360.1|HORVU.MOREX.r3.2HG0188290.1|HORVU.MOREX.r3.3HG0268200.1|HORVU.MOREX.r3.1HG0094820.1|HORVU.MOREX.r3.2HG0119500.1|HORVU.MOREX.r3.3HG0257780.1|HORVU.MOREX.r3.2HG0201390.1|HORVU.MOREX.r3.3HG0303840.1|HORVU.MOREX.r3.1HG0080720.1|HORVU.MOREX.r3.3HG0248860.1|HORVU.MOREX.r3.2HG0159700.1|HORVU.MOREX.r3.6HG0574950.1|HORVU.MOREX.r3.2HG0154130.1|HORVU.M…	http://amigo.geneontology.org/amigo/term/GO:0005515
brown	proton-exporting ATPase activity, phosphorylative mechanism	Gene Ontology	GO:0008553	4	26	0.000200993	0.0025065	HORVU.MOREX.r3.3HG0268220.1|HORVU.MOREX.r3.1HG0094820.1|HORVU.MOREX.r3.3HG0276950.1|HORVU.MOREX.r3.2HG0193410.1	http://amigo.geneontology.org/amigo/term/GO:0008553
brown	mitochondrial respiratory chain complex II, succinate dehydrogenase complex (ubiquinone)	Gene Ontology	GO:0005749	3	10	0.000246157	0.00301069	HORVU.MOREX.r3.5HG0514130.1|HORVU.MOREX.r3.7HG0705330.1|HORVU.MOREX.r3.7HG0644070.1	http://amigo.geneontology.org/amigo/term/GO:0005749
brown	N-acyltransferase activity	Gene Ontology	GO:0016410	3	11	0.000311025	0.00373231	HORVU.MOREX.r3.4HG0331410.1|HORVU.MOREX.r3.3HG0237390.1|HORVU.MOREX.r3.3HG0271570.1	http://amigo.geneontology.org/amigo/term/GO:0016410
brown	structural constituent of cytoskeleton	Gene Ontology	GO:0005200	4	30	0.000329827	0.00388463	HORVU.MOREX.r3.6HG0567160.1|HORVU.MOREX.r3.1HG0049980.1|HORVU.MOREX.r3.4HG0337850.1|HORVU.MOREX.r3.2HG0132170.1	http://amigo.geneontology.org/amigo/term/GO:0005200
brown	voltage-gated anion channel activity	Gene Ontology	GO:0008308	3	12	0.000385972	0.00438354	HORVU.MOREX.r3.3HG0268200.1|HORVU.MOREX.r3.4HG0408630.1|HORVU.MOREX.r3.4HG0398820.1	http://amigo.geneontology.org/amigo/term/GO:0008308
brown	respiratory chain complex II	Gene Ontology	GO:0045273	3	12	0.000385972	0.00438354	HORVU.MOREX.r3.5HG0514130.1|HORVU.MOREX.r3.7HG0705330.1|HORVU.MOREX.r3.7HG0644070.1	http://amigo.geneontology.org/amigo/term/GO:0045273
brown	cell plate	Gene Ontology	GO:0009504	4	32	0.000412547	0.00460316	HORVU.MOREX.r3.4HG0338300.1|HORVU.MOREX.r3.3HG0302020.1|HORVU.MOREX.r3.7HG0721650.1|HORVU.MOREX.r3.1HG0035400.1	http://amigo.geneontology.org/amigo/term/GO:0009504
brown	anion transmembrane transport	Gene Ontology	GO:0098656	3	13	0.000471611	0.00508381	HORVU.MOREX.r3.3HG0268200.1|HORVU.MOREX.r3.4HG0408630.1|HORVU.MOREX.r3.4HG0398820.1	http://amigo.geneontology.org/amigo/term/GO:0098656
brown	proton-transporting ATP synthase activity, rotational mechanism	Gene Ontology	GO:0046933	3	13	0.000471611	0.00508381	HORVU.MOREX.r3.1HG0084510.1|HORVU.MOREX.r3.6HG0608130.1|HORVU.MOREX.r3.2HG0146530.1	http://amigo.geneontology.org/amigo/term/GO:0046933
brown	response to oxidative stress	Gene Ontology	GO:0006979	10	276	0.000557867	0.00591339	HORVU.MOREX.r3.6HG0592050.1|HORVU.MOREX.r3.4HG0408760.1|HORVU.MOREX.r3.2HG0172940.1|HORVU.MOREX.r3.2HG0100760.1|HORVU.MOREX.r3.3HG0221040.1|HORVU.MOREX.r3.5HG0526180.1|HORVU.MOREX.r3.2HG0120050.1|HORVU.MOREX.r3.4HG0341250.1|HORVU.MOREX.r3.4HG0337500.1|HORVU.MOREX.r3.1HG0053850.1	http://amigo.geneontology.org/amigo/term/GO:0006979
brown	cellulose synthase activity	Gene Ontology	GO:0016759	4	36	0.00062071	0.00647166	HORVU.MOREX.r3.1HG0077960.1|HORVU.MOREX.r3.2HG0111610.1|HORVU.MOREX.r3.6HG0550800.1|HORVU.MOREX.r3.1HG0027850.1	http://amigo.geneontology.org/amigo/term/GO:0016759
brown	actin filament depolymerization	Gene Ontology	GO:0030042	3	15	0.00067732	0.00685224	HORVU.MOREX.r3.5HG0526180.1|HORVU.MOREX.r3.3HG0327190.1|HORVU.MOREX.r3.3HG0222780.1	http://amigo.geneontology.org/amigo/term/GO:0030042
brown	nucleolus	Gene Ontology	GO:0005730	12	391	0.000678759	0.00685224	HORVU.MOREX.r3.6HG0549810.1|HORVU.MOREX.r3.4HG0397030.1|HORVU.MOREX.r3.7HG0684860.1|HORVU.MOREX.r3.1HG0033920.1|HORVU.MOREX.r3.1HG0049980.1|HORVU.MOREX.r3.2HG0165860.1|HORVU.MOREX.r3.4HG0343050.1|HORVU.MOREX.r3.6HG0601660.1|HORVU.MOREX.r3.6HG0601540.1|HORVU.MOREX.r3.6HG0553760.1|HORVU.MOREX.r3.1HG0040000.1|HORVU.MOREX.r3.5HG0494840.1	http://amigo.geneontology.org/amigo/term/GO:0005730
brown	peroxisome	Gene Ontology	GO:0005777	10	292	0.000846366	0.00841077	HORVU.MOREX.r3.2HG0172940.1|HORVU.MOREX.r3.6HG0541580.1|HORVU.MOREX.r3.2HG0173750.1|HORVU.MOREX.r3.7HG0716180.1|HORVU.MOREX.r3.4HG0387520.1|HORVU.MOREX.r3.1HG0089440.1|HORVU.MOREX.r3.5HG0425010.1|HORVU.MOREX.r3.4HG0409850.1|HORVU.MOREX.r3.1HG0040000.1|HORVU.MOREX.r3.4HG0355830.1	http://amigo.geneontology.org/amigo/term/GO:0005777
brown	mitochondrial respiratory chain complex III	Gene Ontology	GO:0005750	3	17	0.000932657	0.00912569	HORVU.MOREX.r3.4HG0397030.1|HORVU.MOREX.r3.3HG0236620.1|HORVU.MOREX.r3.5HG0511330.1	http://amigo.geneontology.org/amigo/term/GO:0005750
brown	response to karrikin	Gene Ontology	GO:0080167	6	111	0.00105035	0.0099691	HORVU.MOREX.r3.4HG0356550.1|HORVU.MOREX.r3.4HG0380950.1|HORVU.MOREX.r3.2HG0173530.1|HORVU.MOREX.r3.7HG0692370.1|HORVU.MOREX.r3.3HG0289150.1|HORVU.MOREX.r3.3HG0228030.1	http://amigo.geneontology.org/amigo/term/GO:0080167
brown	response to zinc ion	Gene Ontology	GO:0010043	4	42	0.00105854	0.0099691	HORVU.MOREX.r3.4HG0359960.1|HORVU.MOREX.r3.3HG0276570.1|HORVU.MOREX.r3.5HG0425010.1|HORVU.MOREX.r3.2HG0208270.1	http://amigo.geneontology.org/amigo/term/GO:0010043
brown	actin filament bundle assembly	Gene Ontology	GO:0051017	3	18	0.00108026	0.0099691	HORVU.MOREX.r3.7HG0667540.1|HORVU.MOREX.r3.3HG0284270.1|HORVU.MOREX.r3.7HG0716880.1	http://amigo.geneontology.org/amigo/term/GO:0051017
brown	endoplasmic reticulum	Gene Ontology	GO:0005783	17	722	0.00108155	0.0099691	HORVU.MOREX.r3.3HG0303840.1|HORVU.MOREX.r3.7HG0733200.1|HORVU.MOREX.r3.4HG0345500.1|HORVU.MOREX.r3.1HG0033920.1|HORVU.MOREX.r3.7HG0698910.1|HORVU.MOREX.r3.1HG0088600.1|HORVU.MOREX.r3.7HG0721650.1|HORVU.MOREX.r3.4HG0400610.1|HORVU.MOREX.r3.4HG0395710.1|HORVU.MOREX.r3.7HG0727060.1|HORVU.MOREX.r3.7HG0727080.1|HORVU.MOREX.r3.2HG0131830.1|HORVU.MOREX.r3.5HG0463430.1|HORVU.MOREX.r3.3HG0234440.1|HORVU.M…	http://amigo.geneontology.org/amigo/term/GO:0005783
brown	root epidermal cell differentiation	Gene Ontology	GO:0010053	3	20	0.00141781	0.0127004	HORVU.MOREX.r3.7HG0651530.1|HORVU.MOREX.r3.1HG0049980.1|HORVU.MOREX.r3.6HG0609900.1	http://amigo.geneontology.org/amigo/term/GO:0010053
brown	water transport	Gene Ontology	GO:0006833	3	20	0.00141781	0.0127004	HORVU.MOREX.r3.2HG0133340.1|HORVU.MOREX.r3.6HG0596770.1|HORVU.MOREX.r3.2HG0188290.1	http://amigo.geneontology.org/amigo/term/GO:0006833
brown	endosome	Gene Ontology	GO:0005768	9	263	0.00152793	0.0134967	HORVU.MOREX.r3.7HG0644350.1|HORVU.MOREX.r3.7HG0651330.1|HORVU.MOREX.r3.5HG0505110.1|HORVU.MOREX.r3.1HG0027850.1|HORVU.MOREX.r3.3HG0302020.1|HORVU.MOREX.r3.1HG0069290.1|HORVU.MOREX.r3.2HG0111610.1|HORVU.MOREX.r3.6HG0550800.1|HORVU.MOREX.r3.1HG0035400.1	http://amigo.geneontology.org/amigo/term/GO:0005768
brown	gluconeogenesis	Gene Ontology	GO:0006094	3	22	0.00181491	0.0157928	HORVU.MOREX.r3.6HG0592050.1|HORVU.MOREX.r3.3HG0221040.1|HORVU.MOREX.r3.5HG0487800.1	http://amigo.geneontology.org/amigo/term/GO:0006094
brown	pollen development	Gene Ontology	GO:0009555	8	219	0.00186503	0.0157928	HORVU.MOREX.r3.5HG0504200.1|HORVU.MOREX.r3.7HG0739170.1|HORVU.MOREX.r3.6HG0571560.1|HORVU.MOREX.r3.4HG0397410.1|HORVU.MOREX.r3.5HG0440130.1|HORVU.MOREX.r3.3HG0297100.1|HORVU.MOREX.r3.2HG0191090.1|HORVU.MOREX.r3.6HG0553760.1	http://amigo.geneontology.org/amigo/term/GO:0009555
brown	UDP-glucose metabolic process	Gene Ontology	GO:0006011	2	5	0.00193685	0.0157928	HORVU.MOREX.r3.2HG0191090.1|HORVU.MOREX.r3.5HG0504200.1	http://amigo.geneontology.org/amigo/term/GO:0006011
brown	UTP:glucose-1-phosphate uridylyltransferase activity	Gene Ontology	GO:0003983	2	5	0.00193685	0.0157928	HORVU.MOREX.r3.2HG0191090.1|HORVU.MOREX.r3.5HG0504200.1	http://amigo.geneontology.org/amigo/term/GO:0003983
brown	DNA methylation-dependent heterochromatin assembly	Gene Ontology	GO:0006346	2	5	0.00193685	0.0157928	HORVU.MOREX.r3.5HG0425010.1|HORVU.MOREX.r3.2HG0201390.1	http://amigo.geneontology.org/amigo/term/GO:0006346
brown	actin filament capping	Gene Ontology	GO:0051693	2	5	0.00193685	0.0157928	HORVU.MOREX.r3.3HG0284270.1|HORVU.MOREX.r3.7HG0716880.1	http://amigo.geneontology.org/amigo/term/GO:0051693
brown	cytoskeleton	Gene Ontology	GO:0005856	3	23	0.00203689	0.0163982	HORVU.MOREX.r3.6HG0549810.1|HORVU.MOREX.r3.1HG0049980.1|HORVU.MOREX.r3.4HG0337850.1	http://amigo.geneontology.org/amigo/term/GO:0005856
brown	citrate metabolic process	Gene Ontology	GO:0006101	2	6	0.00256581	0.0196609	HORVU.MOREX.r3.6HG0573820.1|HORVU.MOREX.r3.4HG0408760.1	http://amigo.geneontology.org/amigo/term/GO:0006101
brown	L-alanine:2-oxoglutarate aminotransferase activity	Gene Ontology	GO:0004021	2	6	0.00256581	0.0196609	HORVU.MOREX.r3.2HG0124810.1|HORVU.MOREX.r3.2HG0172940.1	http://amigo.geneontology.org/amigo/term/GO:0004021
brown	methionine metabolic process	Gene Ontology	GO:0006555	2	6	0.00256581	0.0196609	HORVU.MOREX.r3.6HG0601660.1|HORVU.MOREX.r3.6HG0601540.1	http://amigo.geneontology.org/amigo/term/GO:0006555
brown	cell wall pectin biosynthetic process	Gene Ontology	GO:0052325	2	6	0.00256581	0.0196609	HORVU.MOREX.r3.5HG0440130.1|HORVU.MOREX.r3.4HG0397410.1	http://amigo.geneontology.org/amigo/term/GO:0052325
brown	jasmonic acid biosynthetic process	Gene Ontology	GO:0009695	3	26	0.00280138	0.0212104	HORVU.MOREX.r3.4HG0335800.1|HORVU.MOREX.r3.4HG0409850.1|HORVU.MOREX.r3.1HG0040000.1	http://amigo.geneontology.org/amigo/term/GO:0009695
brown	NADP binding	Gene Ontology	GO:0050661	4	56	0.00284243	0.0212681	HORVU.MOREX.r3.6HG0592050.1|HORVU.MOREX.r3.2HG0104640.1|HORVU.MOREX.r3.6HG0613490.1|HORVU.MOREX.r3.6HG0571560.1	http://amigo.geneontology.org/amigo/term/GO:0050661
brown	nuclear envelope	Gene Ontology	GO:0005635	4	57	0.00301882	0.0219429	HORVU.MOREX.r3.3HG0228030.1|HORVU.MOREX.r3.2HG0159700.1|HORVU.MOREX.r3.2HG0173530.1|HORVU.MOREX.r3.7HG0692370.1	http://amigo.geneontology.org/amigo/term/GO:0005635
brown	plant-type primary cell wall biogenesis	Gene Ontology	GO:0009833	3	27	0.00309031	0.0219429	HORVU.MOREX.r3.2HG0111610.1|HORVU.MOREX.r3.6HG0550800.1|HORVU.MOREX.r3.1HG0027850.1	http://amigo.geneontology.org/amigo/term/GO:0009833
brown	cellulose synthase (UDP-forming) activity	Gene Ontology	GO:0016760	3	27	0.00309031	0.0219429	HORVU.MOREX.r3.2HG0111610.1|HORVU.MOREX.r3.6HG0550800.1|HORVU.MOREX.r3.1HG0027850.1	http://amigo.geneontology.org/amigo/term/GO:0016760
brown	membrane	Gene Ontology	GO:0016020	15	666	0.00314249	0.0219429	HORVU.MOREX.r3.7HG0644350.1|HORVU.MOREX.r3.3HG0264990.1|HORVU.MOREX.r3.6HG0625570.1|HORVU.MOREX.r3.6HG0596300.1|HORVU.MOREX.r3.4HG0357360.1|HORVU.MOREX.r3.3HG0245890.1|HORVU.MOREX.r3.5HG0505110.1|HORVU.MOREX.r3.3HG0273330.1|HORVU.MOREX.r3.6HG0609900.1|HORVU.MOREX.r3.6HG0605150.1|HORVU.MOREX.r3.5HG0478840.1|HORVU.MOREX.r3.4HG0412040.1|HORVU.MOREX.r3.7HG0684150.1|HORVU.MOREX.r3.4HG0337500.1|HORVU.M…	http://amigo.geneontology.org/amigo/term/GO:0016020
brown	pyridoxal phosphate binding	Gene Ontology	GO:0030170	5	96	0.00319045	0.0219429	HORVU.MOREX.r3.2HG0124810.1|HORVU.MOREX.r3.1HG0075570.1|HORVU.MOREX.r3.2HG0172940.1|HORVU.MOREX.r3.2HG0201400.1|HORVU.MOREX.r3.6HG0541580.1	http://amigo.geneontology.org/amigo/term/GO:0030170
brown	protein tetramerization	Gene Ontology	GO:0051262	2	7	0.00327763	0.0219429	HORVU.MOREX.r3.4HG0378120.1|HORVU.MOREX.r3.5HG0472960.1	http://amigo.geneontology.org/amigo/term/GO:0051262
brown	mitochondrial ATP synthesis coupled proton transport	Gene Ontology	GO:0042776	2	7	0.00327763	0.0219429	HORVU.MOREX.r3.1HG0084510.1|HORVU.MOREX.r3.6HG0608130.1	http://amigo.geneontology.org/amigo/term/GO:0042776
brown	6-phosphofructokinase activity	Gene Ontology	GO:0003872	2	7	0.00327763	0.0219429	HORVU.MOREX.r3.7HG0651530.1|HORVU.MOREX.r3.5HG0484240.1	http://amigo.geneontology.org/amigo/term/GO:0003872
brown	glyceraldehyde-3-phosphate dehydrogenase (NAD+) (phosphorylating) activity	Gene Ontology	GO:0004365	2	7	0.00327763	0.0219429	HORVU.MOREX.r3.6HG0592050.1|HORVU.MOREX.r3.6HG0571560.1	http://amigo.geneontology.org/amigo/term/GO:0004365
brown	vacuolar acidification	Gene Ontology	GO:0007035	2	7	0.00327763	0.0219429	HORVU.MOREX.r3.3HG0268220.1|HORVU.MOREX.r3.4HG0391560.1	http://amigo.geneontology.org/amigo/term/GO:0007035
brown	multidimensional cell growth	Gene Ontology	GO:0009825	3	30	0.00406423	0.0253817	HORVU.MOREX.r3.5HG0511330.1|HORVU.MOREX.r3.6HG0550800.1|HORVU.MOREX.r3.1HG0027850.1	http://amigo.geneontology.org/amigo/term/GO:0009825
brown	actin cytoskeleton organization	Gene Ontology	GO:0030036	3	30	0.00406423	0.0253817	HORVU.MOREX.r3.6HG0549810.1|HORVU.MOREX.r3.4HG0338300.1|HORVU.MOREX.r3.4HG0337850.1	http://amigo.geneontology.org/amigo/term/GO:0030036
brown	Golgi organization	Gene Ontology	GO:0007030	3	30	0.00406423	0.0253817	HORVU.MOREX.r3.7HG0739170.1|HORVU.MOREX.r3.2HG0096910.1|HORVU.MOREX.r3.3HG0276950.1	http://amigo.geneontology.org/amigo/term/GO:0007030
brown	glucose 6-phosphate metabolic process	Gene Ontology	GO:0051156	2	8	0.00407065	0.0253817	HORVU.MOREX.r3.1HG0076640.1|HORVU.MOREX.r3.5HG0487800.1	http://amigo.geneontology.org/amigo/term/GO:0051156
brown	proton-transporting ATP synthase complex, catalytic core F(1)	Gene Ontology	GO:0045261	2	8	0.00407065	0.0253817	HORVU.MOREX.r3.1HG0084510.1|HORVU.MOREX.r3.6HG0608130.1	http://amigo.geneontology.org/amigo/term/GO:0045261
brown	respiratory electron transport chain	Gene Ontology	GO:0022904	2	8	0.00407065	0.0253817	HORVU.MOREX.r3.5HG0511330.1|HORVU.MOREX.r3.4HG0381460.1	http://amigo.geneontology.org/amigo/term/GO:0022904
brown	phosphate-containing compound metabolic process	Gene Ontology	GO:0006796	2	8	0.00407065	0.0253817	HORVU.MOREX.r3.3HG0330070.1|HORVU.MOREX.r3.3HG0330030.1	http://amigo.geneontology.org/amigo/term/GO:0006796
brown	stomatal movement	Gene Ontology	GO:0010118	3	31	0.00442562	0.0273271	HORVU.MOREX.r3.4HG0395710.1|HORVU.MOREX.r3.1HG0040000.1|HORVU.MOREX.r3.3HG0297100.1	http://amigo.geneontology.org/amigo/term/GO:0010118
brown	trans-Golgi network	Gene Ontology	GO:0005802	8	255	0.00456792	0.0279346	HORVU.MOREX.r3.7HG0644350.1|HORVU.MOREX.r3.4HG0368710.1|HORVU.MOREX.r3.7HG0651330.1|HORVU.MOREX.r3.5HG0505110.1|HORVU.MOREX.r3.1HG0027850.1|HORVU.MOREX.r3.1HG0069290.1|HORVU.MOREX.r3.2HG0111610.1|HORVU.MOREX.r3.6HG0550800.1	http://amigo.geneontology.org/amigo/term/GO:0005802
brown	response to wounding	Gene Ontology	GO:0009611	7	202	0.00466786	0.0282739	HORVU.MOREX.r3.1HG0049980.1|HORVU.MOREX.r3.1HG0088600.1|HORVU.MOREX.r3.3HG0324600.1|HORVU.MOREX.r3.4HG0335800.1|HORVU.MOREX.r3.2HG0122360.1|HORVU.MOREX.r3.4HG0409850.1|HORVU.MOREX.r3.1HG0040000.1	http://amigo.geneontology.org/amigo/term/GO:0009611
brown	protein catabolic process	Gene Ontology	GO:0030163	3	32	0.00480588	0.0288353	HORVU.MOREX.r3.2HG0194490.1|HORVU.MOREX.r3.6HG0621920.1|HORVU.MOREX.r3.2HG0176670.1	http://amigo.geneontology.org/amigo/term/GO:0030163
brown	arginine biosynthetic process	Gene Ontology	GO:0006526	2	9	0.00494321	0.028843	HORVU.MOREX.r3.4HG0387070.1|HORVU.MOREX.r3.4HG0343050.1	http://amigo.geneontology.org/amigo/term/GO:0006526
brown	acyl-CoA ligase activity	Gene Ontology	GO:0003996	2	9	0.00494321	0.028843	HORVU.MOREX.r3.3HG0234440.1|HORVU.MOREX.r3.4HG0355830.1	http://amigo.geneontology.org/amigo/term/GO:0003996
brown	L-aspartate:2-oxoglutarate aminotransferase activity	Gene Ontology	GO:0004069	2	9	0.00494321	0.028843	HORVU.MOREX.r3.1HG0075570.1|HORVU.MOREX.r3.6HG0541580.1	http://amigo.geneontology.org/amigo/term/GO:0004069
brown	response to abscisic acid	Gene Ontology	GO:0009737	10	377	0.00508825	0.0294193	HORVU.MOREX.r3.4HG0408760.1|HORVU.MOREX.r3.3HG0234440.1|HORVU.MOREX.r3.2HG0173750.1|HORVU.MOREX.r3.4HG0395710.1|HORVU.MOREX.r3.2HG0201150.1|HORVU.MOREX.r3.6HG0596770.1|HORVU.MOREX.r3.3HG0297100.1|HORVU.MOREX.r3.4HG0335800.1|HORVU.MOREX.r3.3HG0327190.1|HORVU.MOREX.r3.6HG0584100.1	http://amigo.geneontology.org/amigo/term/GO:0009737
brown	carbohydrate metabolic process	Gene Ontology	GO:0005975	9	323	0.00569165	0.0325948	HORVU.MOREX.r3.6HG0571560.1|HORVU.MOREX.r3.6HG0573820.1|HORVU.MOREX.r3.5HG0444270.1|HORVU.MOREX.r3.3HG0312010.1|HORVU.MOREX.r3.4HG0337820.1|HORVU.MOREX.r3.4HG0359960.1|HORVU.MOREX.r3.4HG0391100.1|HORVU.MOREX.r3.3HG0275990.1|HORVU.MOREX.r3.4HG0337230.1	http://amigo.geneontology.org/amigo/term/GO:0005975
brown	plant-type vacuole membrane	Gene Ontology	GO:0009705	5	111	0.0057414	0.0325948	HORVU.MOREX.r3.4HG0338300.1|HORVU.MOREX.r3.4HG0391560.1|HORVU.MOREX.r3.1HG0089950.1|HORVU.MOREX.r3.3HG0276950.1|HORVU.MOREX.r3.4HG0356550.1	http://amigo.geneontology.org/amigo/term/GO:0009705
brown	regulation of photosynthesis	Gene Ontology	GO:0010109	2	10	0.00589371	0.0325948	HORVU.MOREX.r3.4HG0378120.1|HORVU.MOREX.r3.7HG0692370.1	http://amigo.geneontology.org/amigo/term/GO:0010109
brown	tetrahydrofolate metabolic process	Gene Ontology	GO:0046653	2	10	0.00589371	0.0325948	HORVU.MOREX.r3.2HG0201400.1|HORVU.MOREX.r3.4HG0416170.1	http://amigo.geneontology.org/amigo/term/GO:0046653
brown	response to carbon dioxide	Gene Ontology	GO:0010037	2	10	0.00589371	0.0325948	HORVU.MOREX.r3.3HG0257780.1|HORVU.MOREX.r3.3HG0297100.1	http://amigo.geneontology.org/amigo/term/GO:0010037
brown	transmembrane transport	Gene Ontology	GO:0055085	10	389	0.00626338	0.0343406	HORVU.MOREX.r3.2HG0188290.1|HORVU.MOREX.r3.5HG0505710.1|HORVU.MOREX.r3.7HG0692370.1|HORVU.MOREX.r3.7HG0732560.1|HORVU.MOREX.r3.1HG0074650.1|HORVU.MOREX.r3.2HG0133340.1|HORVU.MOREX.r3.6HG0596770.1|HORVU.MOREX.r3.4HG0412040.1|HORVU.MOREX.r3.3HG0234440.1|HORVU.MOREX.r3.1HG0089950.1	http://amigo.geneontology.org/amigo/term/GO:0055085
brown	water channel activity	Gene Ontology	GO:0015250	3	36	0.00652078	0.0351459	HORVU.MOREX.r3.2HG0133340.1|HORVU.MOREX.r3.6HG0596770.1|HORVU.MOREX.r3.2HG0188290.1	http://amigo.geneontology.org/amigo/term/GO:0015250
brown	actin cytoskeleton	Gene Ontology	GO:0015629	3	36	0.00652078	0.0351459	HORVU.MOREX.r3.5HG0526180.1|HORVU.MOREX.r3.5HG0510320.1|HORVU.MOREX.r3.7HG0667540.1	http://amigo.geneontology.org/amigo/term/GO:0015629
brown	electron transport chain	Gene Ontology	GO:0022900	2	11	0.00692054	0.0369871	HORVU.MOREX.r3.1HG0074750.1|HORVU.MOREX.r3.2HG0130310.1	http://amigo.geneontology.org/amigo/term/GO:0022900
brown	apoplast	Gene Ontology	GO:0048046	8	275	0.00701125	0.0371596	HORVU.MOREX.r3.6HG0592050.1|HORVU.MOREX.r3.2HG0172940.1|HORVU.MOREX.r3.5HG0425010.1|HORVU.MOREX.r3.3HG0257780.1|HORVU.MOREX.r3.1HG0024880.1|HORVU.MOREX.r3.3HG0297100.1|HORVU.MOREX.r3.3HG0276570.1|HORVU.MOREX.r3.5HG0472960.1	http://amigo.geneontology.org/amigo/term/GO:0048046
brown	response to salt stress	Gene Ontology	GO:0009651	9	340	0.00778202	0.0409038	HORVU.MOREX.r3.5HG0511330.1|HORVU.MOREX.r3.3HG0273330.1|HORVU.MOREX.r3.7HG0707860.1|HORVU.MOREX.r3.3HG0303840.1|HORVU.MOREX.r3.4HG0395710.1|HORVU.MOREX.r3.4HG0412040.1|HORVU.MOREX.r3.6HG0613690.1|HORVU.MOREX.r3.6HG0584100.1|HORVU.MOREX.r3.4HG0355830.1	http://amigo.geneontology.org/amigo/term/GO:0009651
brown	establishment or maintenance of cell polarity	Gene Ontology	GO:0007163	2	12	0.00802212	0.0414803	HORVU.MOREX.r3.6HG0549810.1|HORVU.MOREX.r3.4HG0338300.1	http://amigo.geneontology.org/amigo/term/GO:0007163
brown	endoplasmic reticulum exit site	Gene Ontology	GO:0070971	2	12	0.00802212	0.0414803	HORVU.MOREX.r3.3HG0303840.1|HORVU.MOREX.r3.2HG0096910.1	http://amigo.geneontology.org/amigo/term/GO:0070971
brown	GTP binding	Gene Ontology	GO:0005525	5	123	0.00862048	0.0442147	HORVU.MOREX.r3.4HG0398980.1|HORVU.MOREX.r3.6HG0549810.1|HORVU.MOREX.r3.1HG0073200.1|HORVU.MOREX.r3.4HG0368710.1|HORVU.MOREX.r3.3HG0284830.1	http://amigo.geneontology.org/amigo/term/GO:0005525
brown	intracellular anatomical structure	Gene Ontology	GO:0005622	5	124	0.00889819	0.0449942	HORVU.MOREX.r3.5HG0466320.1|HORVU.MOREX.r3.3HG0312010.1|HORVU.MOREX.r3.7HG0732860.1|HORVU.MOREX.r3.3HG0302880.1|HORVU.MOREX.r3.3HG0327190.1	http://amigo.geneontology.org/amigo/term/GO:0005622
brown	cellulose biosynthetic process	Gene Ontology	GO:0030244	3	41	0.00911754	0.0449942	HORVU.MOREX.r3.2HG0111610.1|HORVU.MOREX.r3.6HG0550800.1|HORVU.MOREX.r3.1HG0027850.1	http://amigo.geneontology.org/amigo/term/GO:0030244
brown	pentose-phosphate shunt	Gene Ontology	GO:0006098	2	13	0.00919692	0.0449942	HORVU.MOREX.r3.3HG0312010.1|HORVU.MOREX.r3.3HG0221040.1	http://amigo.geneontology.org/amigo/term/GO:0006098
brown	cell tip growth	Gene Ontology	GO:0009932	2	13	0.00919692	0.0449942	HORVU.MOREX.r3.1HG0088600.1|HORVU.MOREX.r3.6HG0609900.1	http://amigo.geneontology.org/amigo/term/GO:0009932
brown	tubulin complex	Gene Ontology	GO:0045298	2	13	0.00919692	0.0449942	HORVU.MOREX.r3.6HG0567160.1|HORVU.MOREX.r3.2HG0132170.1	http://amigo.geneontology.org/amigo/term/GO:0045298
brown	NADH dehydrogenase activity	Gene Ontology	GO:0003954	2	13	0.00919692	0.0449942	HORVU.MOREX.r3.6HG0629350.1|HORVU.MOREX.r3.5HG0513860.1	http://amigo.geneontology.org/amigo/term/GO:0003954
brown	SNARE binding	Gene Ontology	GO:0000149	3	42	0.00969923	0.0470894	HORVU.MOREX.r3.4HG0338300.1|HORVU.MOREX.r3.2HG0096910.1|HORVU.MOREX.r3.7HG0721650.1	http://amigo.geneontology.org/amigo/term/GO:0000149
brown	protein phosphorylated amino acid binding	Gene Ontology	GO:0045309	2	14	0.0104434	0.0492	HORVU.MOREX.r3.3HG0228030.1|HORVU.MOREX.r3.2HG0173530.1	http://amigo.geneontology.org/amigo/term/GO:0045309
brown	potassium ion binding	Gene Ontology	GO:0030955	2	14	0.0104434	0.0492	HORVU.MOREX.r3.3HG0257220.1|HORVU.MOREX.r3.4HG0345500.1	http://amigo.geneontology.org/amigo/term/GO:0030955
brown	inorganic diphosphatase activity	Gene Ontology	GO:0004427	2	14	0.0104434	0.0492	HORVU.MOREX.r3.3HG0330070.1|HORVU.MOREX.r3.3HG0330030.1	http://amigo.geneontology.org/amigo/term/GO:0004427
[truncated: 502 more rows]

## Sheet: Table S10
table S10. Materials used in the qRT-PCR experiment and PEG treatment in roots.
[truncated: 17 more rows]

[truncated: 4 more sheets: Table S11, Table S12, TableS13, Table S14]
